# Supplementary material for: Sequencing and Bioinformatics-Based Analyses of the microRNA Transcriptome in Hepatitis B–Related Hepatocellular Carcinoma
Source: PLoS One. 2011 Jan 25;6(1):e15304. doi: 10.1371/journal.pone.0015304 (PMC3026781; doi:10.1371/journal.pone.0015304)
Supplement: Table S4 — Summary of annotated miRNAs. The clone counts from libraries of malignant and benign tissues and cell lines of the liver are summarized according to the type and subtype of miRNA. The miRNAs that have common cloned sequences are listed on a single line. The most frequent sequence is selected by the total number of clone counts, even if it does not match perfectly the genomic sequence. N, a sample from the adjacent normal liver; T, hepatocellular carcinoma; C, control; N* and T*, samples from the livers of patients having historic infection with HBV. (XLSX) [file pone.0015304.s006.xlsx]

## Sheet: Table S3
Table S4. Summary of annotated miRNAs. The clone counts from libraries of malignant and benign tissues and cell lines of the liver are summarized according to the type and subtype of miRNA. The miRNAs that have common cloned sequences are listed on a single line. The most frequent sequence is selected by the total number of clone counts, even if it does not match perfectly the genomic sequence. N…
hit_miRNA_category	hit_miRNA	Most frequent sequence	GS454		Conventional cloning
			N	T	N1	N2	N3	N4	N5	N6	N7	N8	N9	N10	N11	N12	N13	N14	N15	N16	N17	N18	N*1	N*2	N*3	N*4	T1	T2	T3	T4	T5	T6	T7	T8	T9	T10	T11	T12	T13	T14	T15	T16	T17	T18	T*1	T*2	T*3	T*4	C1
hsa-let-7			24886	39491	104	88	44	56	41	113	53	125	58	54	45	35	114	24	85	126	66	42	65	76	122	75	67	104	82	69	108	191	108	77	97	28	51	21	166	40	135	84	62	41	67	103	93	56	87
	hsa-let-7a	TGAGGTAGTAGGTTGTATAGTT	4013	9093	17	6	8	10	2	5	1	10	8	14	14	5	19	1	7	7	4	7	6	7	6	5	9	7	4	19	9	16	7	9	53	6	10	2	52	2	9	1	7	4	8	12	5	5	4
	hsa-let-7a*	CTATACAATCTACTGTCTTTCC	5	3	0	0	0	0	0	0	0	0	0	0	0	0	0	0	0	0	0	0	0	0	0	0	0	0	0	0	0	0	0	0	0	0	0	0	0	0	0	0	1	0	0	0	0	0	0
	hsa-let-7a//hsa-let-7b	TGAGGTAGTAGGTTGTGTAGTTT	3	2	0	0	0	0	0	0	0	0	0	0	0	0	0	0	0	0	0	0	0	0	0	0	0	0	0	0	0	0	0	0	0	0	0	0	0	0	0	0	0	0	0	0	0	0	0
	hsa-let-7a//hsa-let-7b//hsa-let-7c	TGAGGTAGTAGGTTGT	4	3	0	0	0	0	0	0	0	0	0	0	0	0	0	0	0	0	0	0	0	0	0	0	0	0	0	0	0	0	0	0	0	0	0	0	0	0	0	0	0	0	0	0	0	0	0
	hsa-let-7a//hsa-let-7c	TGAGGTAGTAGGTTGTA	94	226	0	0	1	0	0	0	0	1	1	1	1	1	0	0	0	0	0	0	1	0	0	0	3	0	0	2	0	0	0	0	0	0	7	0	0	1	0	0	0	0	2	1	1	0	0
	hsa-let-7a//hsa-let-7c//hsa-let-7g	TGAGGTAGTAGGTTGTACAGT	26	17	0	0	0	0	0	0	0	0	0	0	0	0	0	0	0	0	0	0	0	0	0	0	0	0	0	0	0	0	0	0	0	0	0	0	0	0	0	0	0	0	0	0	0	0	0
	hsa-let-7a//hsa-let-7e	TGAGGTAGCAGGTTGTATAGT	3	6	0	0	0	0	0	0	0	0	0	0	0	0	0	0	0	0	0	0	0	0	0	0	0	0	0	0	0	0	0	0	0	0	0	0	0	0	0	0	0	0	0	0	0	0	0
	hsa-let-7a//hsa-let-7f	TGAGGTAGTAGTTTGTATAGTT	14	46	0	0	0	0	0	0	0	0	0	0	0	0	0	0	0	0	0	0	0	0	0	0	0	0	0	0	0	0	0	0	0	0	0	0	0	0	0	0	0	0	0	0	0	0	0
	hsa-let-7a/hsa-let-7g	TGAGGTAGTAGGTTGTACAGT	0	0	0	0	0	0	0	0	0	0	0	1	0	0	0	0	0	0	0	0	0	0	0	0	0	0	0	0	0	0	0	0	0	0	0	0	0	0	0	0	0	0	0	0	0	0	0
	hsa-let-7b	TGAGGTAGTAGGTTGTGTGGTT	12215	15855	38	51	20	19	20	69	36	55	16	14	14	17	58	11	51	57	28	18	16	39	56	34	33	36	44	19	84	133	78	45	11	5	16	5	46	20	67	42	25	22	19	65	37	28	33
	hsa-let-7b*	CTATACAACCTACTGCCTTCCT	15	15	0	0	0	0	0	0	0	0	0	0	0	0	0	0	0	0	1	0	1	0	0	0	0	0	0	0	0	0	0	0	0	0	0	0	0	0	0	0	1	0	0	0	0	0	0
	hsa-let-7b//hsa-let-7c	TGAGGTAGTAGGTTGTnTGGTT	14	24	0	0	0	0	0	0	0	0	0	0	0	0	0	0	0	0	0	0	0	0	0	0	0	0	0	0	0	0	0	0	0	0	0	0	0	0	0	0	0	0	0	0	0	0	0
	hsa-let-7b//hsa-let-7i	TGAGGTAGTAGGTTGTGCTGT	4	9	0	0	0	0	0	0	0	0	0	0	0	0	0	0	0	0	0	0	0	0	0	0	0	0	0	0	0	0	0	0	0	0	0	0	0	0	0	0	0	0	0	0	0	0	0
	hsa-let-7c	TGAGGTAGTAGGTTGTATGGTT	5704	6004	30	21	9	21	17	33	12	38	25	13	2	11	14	8	19	47	24	10	29	20	40	30	18	41	22	25	6	25	17	17	28	7	5	10	7	12	44	28	21	8	10	19	40	18	36
Important	hsa-let-7c*	CTGTACAACCTTCTAGCTTTCC	0	3	0	0	0	0	0	0	0	0	0	0	0	0	0	0	0	0	0	0	0	0	0	0	0	0	0	0	0	0	0	0	0	0	0	0	0	0	0	0	0	0	0	0	0	0	0
	hsa-let-7c//hsa-let-7f	TGAGGTAGTAGATTGTATGGTTT	0	1	0	0	0	0	0	0	0	0	0	0	0	0	0	0	0	0	0	0	0	0	0	0	0	0	0	0	0	0	0	0	0	0	0	0	0	0	0	0	0	0	0	0	0	0	0
	hsa-let-7d	AGAGGTAGTAGGTTGCATAGTT	96	766	2	0	1	1	0	0	1	0	0	0	0	0	3	0	2	0	0	1	1	1	2	0	0	2	0	2	0	2	2	0	0	0	1	0	7	0	1	1	0	0	2	0	1	0	0
	hsa-let-7d*	CTATACGACCTGCTGCCTTTCT	33	75	1	0	0	0	0	0	0	1	1	0	0	0	0	0	0	0	3	0	0	0	0	0	0	0	0	0	0	0	0	0	2	0	1	0	0	0	1	0	1	1	2	0	0	0	0
	hsa-let-7e	TGAGGTAGGAGGTTGTATAGTT	169	712	2	2	0	0	0	0	0	1	0	3	1	0	0	0	1	2	1	0	0	0	2	2	1	2	1	0	0	3	0	0	0	1	0	0	5	0	3	0	0	0	1	2	2	0	3
	hsa-let-7e*	CTATACGGCCTCCTAGCTTT	1	1	0	0	0	0	0	0	0	0	0	0	0	0	0	0	0	0	0	0	0	0	0	0	0	0	0	0	0	0	0	0	0	0	0	0	0	0	0	0	0	0	0	0	0	0	0
	hsa-let-7f	TGAGGTAGTAGATTGTATAGTT	830	2906	3	2	2	1	1	1	2	9	6	3	7	1	4	1	0	3	1	4	1	2	3	2	0	4	4	1	1	4	2	1	0	6	6	3	21	4	6	1	1	2	13	1	2	1	2
	hsa-let-7f//hsa-let-7g	TGAGGTAGTAGATTGTACAGT	0	2	0	0	0	0	0	0	0	0	0	0	0	0	0	0	0	0	0	0	0	0	0	0	0	0	0	0	0	0	0	0	0	0	0	0	0	0	0	0	0	0	0	0	0	0	0
	hsa-let-7f-1*	CTATACAATCTATTGCCTTCC	1	0	1	0	0	0	0	0	0	0	0	0	0	0	0	0	0	0	0	0	0	0	0	0	0	0	0	0	0	0	0	0	0	0	0	0	0	0	0	0	0	0	0	0	0	0	0
	hsa-let-7f-2*	CTATACAGTCTACTGTCTTT	0	1	0	0	0	0	0	0	0	0	0	0	0	0	0	0	0	0	0	0	0	0	0	0	0	0	0	0	0	0	0	0	0	0	0	0	0	0	0	0	0	0	0	0	0	0	0
	hsa-let-7g	TGAGGTAGTAGTTTGTACAGTT	720	1195	4	1	1	4	1	3	0	1	0	1	3	0	10	0	4	1	0	2	4	2	3	0	0	1	1	0	1	5	0	0	0	0	3	0	11	0	1	2	3	1	2	1	2	2	3
	hsa-let-7g*	CTGTACAGGCCACTGCCTTGCT	11	8	0	0	0	0	0	1	0	1	0	0	0	0	0	0	0	0	0	0	0	0	0	0	0	0	0	0	0	0	0	0	0	0	0	0	0	0	0	0	0	0	0	0	0	0	0
	hsa-let-7g//hsa-let-7i	TGAGGTAGTAGTTTGT	1	0	0	0	0	0	0	0	0	0	0	0	0	0	0	0	0	0	0	0	0	0	0	0	0	0	0	0	0	0	0	0	0	0	0	0	0	0	0	0	0	0	0	0	0	0	0
	hsa-let-7i	TGAGGTAGTAGTTTGTGCTGTT	909	2512	6	5	2	0	0	1	1	8	1	4	3	0	6	3	1	9	4	0	6	5	10	2	3	11	6	1	7	3	2	5	3	3	2	1	17	1	3	9	2	3	8	2	3	2	6
	hsa-let-7i*	CTGCGCAAGCTACTGCCTTGC	1	6	0	0	0	0	0	0	0	0	0	0	0	0	0	0	0	0	0	0	0	0	0	0	0	0	0	0	0	0	0	0	0	0	0	0	0	0	0	0	0	0	0	0	0	0	0
		CTGTACAGGCCACTGCCTTGCT
hsa-let-7//hsa-miR-98			3	14	0	0	0	0	0	0	0	0	0	0	0	0	0	0	0	0	0	0	0	0	0	0	0	0	0	0	0	0	0	0	0	0	0	0	0	0	0	0	0	0	0	0	0	0	0
	hsa-let-7a//hsa-let-7c//hsa-miR-98	TGAGGTAGTAGGTTGTATTGTT	3	14	0	0	0	0	0	0	0	0	0	0	0	0	0	0	0	0	0	0	0	0	0	0	0	0	0	0	0	0	0	0	0	0	0	0	0	0	0	0	0	0	0	0	0	0	0
hsa-miR-1			17	19	2	0	2	0	0	0	0	0	0	0	0	0	0	2	0	1	1	0	0	0	0	0	1	2	0	0	0	0	0	0	0	0	0	0	0	0	0	0	0	0	0	0	0	0	0
	hsa-miR-1	TGGAATGTAAAGAAGTATGTA	17	19	2	0	2	0	0	0	0	0	0	0	0	0	0	2	0	1	1	0	0	0	0	0	1	2	0	0	0	0	0	0	0	0	0	0	0	0	0	0	0	0	0	0	0	0	0
hsa-miR-7			120	236	5	1	2	0	1	0	0	0	0	1	0	0	0	2	7	14	1	0	11	0	18	1	6	6	20	0	0	0	0	1	0	6	0	0	0	3	6	4	4	1	1	0	9	2	13
	hsa-miR-7	TGGAAGACTAGTGATTTTGTTGT	5	5	0	0	0	0	0	0	0	0	0	0	0	0	0	0	0	0	0	0	0	0	0	1	0	0	0	0	0	0	0	0	0	0	0	0	0	1	0	0	0	0	1	0	0	0	0
	hsa-miR-7-1*	CAACAAATCACAGTCTGCCATT	115	228	5	1	2	0	1	0	0	0	0	1	0	0	0	2	7	14	1	0	11	0	18	0	6	6	20	0	0	0	0	1	0	6	0	0	0	2	6	4	4	1	0	0	9	2	13
	hsa-miR-7-2*	CAACAAATCCCAGTCTACCTAA	0	3	0	0	0	0	0	0	0	0	0	0	0	0	0	0	0	0	0	0	0	0	0	0	0	0	0	0	0	0	0	0	0	0	0	0	0	0	0	0	0	0	0	0	0	0	0
hsa-miR-10			86	218	0	0	1	0	0	0	0	1	0	0	0	1	1	0	1	1	0	1	0	1	0	0	0	2	0	1	1	1	0	0	0	0	0	0	3	0	2	0	1	0	0	0	0	0	1
	hsa-miR-10a	TACCCTGTAGATCCGAATTTGT	78	55	0	0	1	0	0	0	0	0	0	0	0	0	1	0	1	1	0	0	0	1	0	0	0	0	0	0	1	1	0	0	0	0	0	0	0	0	2	0	1	0	0	0	0	0	0
	hsa-miR-10b	TACCCTGTAGAACCGAATTTGT	8	163	0	0	0	0	0	0	0	1	0	0	0	1	0	0	0	0	0	1	0	0	0	0	0	2	0	1	0	0	0	0	0	0	0	0	3	0	0	0	0	0	0	0	0	0	1
hsa-miR-15			1957	4258	24	17	11	4	1	2	4	12	1	7	3	9	3	4	21	34	10	9	14	3	18	8	17	28	11	7	9	13	8	8	8	10	16	5	7	12	26	34	8	7	5	5	31	16	17
	hsa-miR-15a	TAGCAGCACATAATGGTTTGT	472	728	5	3	1	2	0	1	2	5	0	0	1	1	1	0	7	7	0	0	6	0	2	2	1	7	4	0	1	5	3	1	0	2	2	1	0	2	9	4	2	1	3	0	4	2	4
	hsa-miR-15a*	CAGGCCATATTGTGCTGCCTCA	4	8	0	0	0	0	0	0	0	0	0	0	0	0	0	0	0	0	0	0	0	0	0	0	0	0	0	0	0	0	0	0	0	0	0	0	0	0	0	0	0	0	0	0	0	0	0
	hsa-miR-15b	TAGCAGCACATCATGGTTTACA	1479	3516	19	14	10	2	1	1	2	7	1	7	2	8	2	4	14	27	10	9	8	3	16	6	16	21	7	7	8	8	5	7	8	8	14	4	7	10	17	30	6	6	2	5	27	14	13
	hsa-miR-15b*	CGAATCATTATTTGCTGCTCT	2	6	0	0	0	0	0	0	0	0	0	0	0	0	0	0	0	0	0	0	0	0	0	0	0	0	0	0	0	0	0	0	0	0	0	0	0	0	0	0	0	0	0	0	0	0	0
hsa-miR-16			2389	2512	7	11	10	11	0	5	1	6	13	9	3	4	5	4	11	21	9	1	9	4	13	8	13	21	10	6	8	6	13	3	1	5	1	4	11	8	11	11	12	3	3	4	10	10	9
	hsa-miR-16	TAGCAGCACGTAAATATTGGCG	2386	2500	7	11	9	11	0	5	1	6	13	7	2	4	4	4	11	21	9	1	9	4	13	8	13	21	10	6	8	6	13	3	1	5	1	4	11	8	11	11	12	3	3	4	10	10	9
	hsa-miR-16-1*	CCAGTATTAACTGTGCTGCTGA	1	4	0	0	0	0	0	0	0	0	0	0	0	0	0	0	0	0	0	0	0	0	0	0	0	0	0	0	0	0	0	0	0	0	0	0	0	0	0	0	0	0	0	0	0	0	0
	hsa-miR-16-2*	ACCAATATTACTGTGCTGCTTT	2	8	0	0	1	0	0	0	0	0	0	2	1	0	1	0	0	0	0	0	0	0	0	0	0	0	0	0	0	0	0	0	0	0	0	0	0	0	0	0	0	0	0	0	0	0	0
hsa-miR-17			106	289	1	3	0	1	0	0	0	1	1	1	0	1	0	1	1	2	1	0	1	0	1	1	2	0	1	4	0	0	0	4	2	2	0	2	1	3	1	1	2	5	1	1	2	0	4
	hsa-miR-17	CAAAGTGCTTACAGTGCAGGTAG	102	280	1	3	0	1	0	0	0	1	1	1	0	1	0	1	1	2	1	0	1	0	1	1	2	0	1	4	0	0	0	4	2	2	0	2	1	3	1	1	2	5	1	1	2	0	4
	hsa-miR-17*	ACTGCAGTGAAGGCACTTGTAGC	4	9	0	0	0	0	0	0	0	0	0	0	0	0	0	0	0	0	0	0	0	0	0	0	0	0	0	0	0	0	0	0	0	0	0	0	0	0	0	0	0	0	0	0	0	0	0
hsa-miR-17//hsa-miR-106			2	5	0	0	0	0	0	0	0	0	0	0	0	0	0	0	0	0	0	0	0	0	0	0	0	0	0	0	0	0	0	0	0	0	0	0	0	0	0	0	0	1	0	0	0	0	0
	hsa-miR-106a//hsa-miR-17	CAAAAGTGCTTACAGTGCAGGTAGT	2	5	0	0	0	0	0	0	0	0	0	0	0	0	0	0	0	0	0	0	0	0	0	0	0	0	0	0	0	0	0	0	0	0	0	0	0	0	0	0	0	1	0	0	0	0	0
hsa-miR-18			1	59	0	0	0	0	0	0	0	0	0	1	0	0	0	0	0	0	0	0	0	0	0	0	0	0	1	0	0	0	0	0	0	0	0	2	0	0	1	0	0	0	0	0	0	0	0
	hsa-miR-18a	TAAGGTGCATCTAGTGCAGAT	0	51	0	0	0	0	0	0	0	0	0	1	0	0	0	0	0	0	0	0	0	0	0	0	0	0	1	0	0	0	0	0	0	0	0	2	0	0	0	0	0	0	0	0	0	0	0
	hsa-miR-18a*	ACTGCCCTAAGTGCTCCTTCTG	1	8	0	0	0	0	0	0	0	0	0	0	0	0	0	0	0	0	0	0	0	0	0	0	0	0	0	0	0	0	0	0	0	0	0	0	0	0	1	0	0	0	0	0	0	0	0
hsa-miR-19			292	416	5	1	0	5	1	1	1	2	2	0	0	2	2	0	1	4	0	2	8	0	2	2	6	2	11	2	1	1	4	0	2	1	4	9	3	4	6	2	1	3	8	0	3	1	12
	hsa-miR-19a	TGTGCAAATCTATGCAAAACTGA	46	58	0	0	0	2	0	0	0	1	0	0	0	0	0	0	0	0	0	1	0	0	0	0	1	0	2	0	0	0	2	0	1	0	1	2	1	0	1	0	0	0	1	0	0	0	0
	hsa-miR-19a//hsa-miR-19b	TGTGCAAATCATGCAAAACTGA	1	0	0	0	0	0	0	0	0	0	0	0	0	0	0	0	0	0	0	0	0	0	0	0	0	0	0	0	0	0	0	0	0	0	0	0	0	0	0	0	0	0	0	0	0	0	0
	hsa-miR-19b	TGTGCAAATCCATGCAAAACTGA	245	358	5	1	0	3	1	1	1	1	2	0	0	2	2	0	1	4	0	1	8	0	2	2	5	2	9	2	1	1	2	0	1	1	3	7	2	4	5	2	1	3	7	0	3	1	12
hsa-miR-20			147	417	0	1	0	1	1	0	1	2	0	1	1	0	1	0	3	1	1	1	1	0	1	1	1	1	0	2	0	0	1	3	0	1	1	2	3	1	1	0	1	11	1	0	6	2	1
	hsa-miR-20a	TAAAGTGCTTATAGTGCAGGTAG	147	414	0	1	0	1	1	0	1	2	0	1	1	0	1	0	3	1	1	1	1	0	1	1	1	1	0	2	0	0	1	3	0	1	1	2	3	1	1	0	1	11	1	0	6	2	1
	hsa-miR-20b	CAAAGTGCTCATAGTGCAGGTAGT	0	3	0	0	0	0	0	0	0	0	0	0	0	0	0	0	0	0	0	0	0	0	0	0	0	0	0	0	0	0	0	0	0	0	0	0	0	0	0	0	0	0	0	0	0	0	0
hsa-miR-21			28990	49248	138	129	101	199	116	47	43	230	103	68	26	74	32	51	107	192	109	72	93	101	157	107	133	193	178	179	470	454	297	397	324	107	26	63	106	115	238	110	117	84	45	278	105	110	165
	hsa-miR-21	TAGCTTATCAGACTGATGTTGA	28814	49104	137	128	101	199	115	47	42	230	103	68	26	74	31	51	107	189	108	72	90	101	157	107	132	191	175	179	470	454	295	397	324	107	26	63	106	112	238	110	115	84	45	278	102	108	164
	hsa-miR-21*	CAACACCAGTCGATGGGCTGTC	176	144	1	1	0	0	1	0	1	0	0	0	0	0	1	0	0	3	1	0	3	0	0	0	1	2	3	0	0	0	2	0	0	0	0	0	0	3	0	0	2	0	0	0	3	2	1
hsa-miR-22			20	19	0	0	0	0	0	0	0	0	0	0	0	0	1	0	0	0	0	0	0	0	0	0	1	0	0	1	0	0	0	0	0	1	0	0	0	0	0	0	0	0	14	0	0	0	0
	hsa-miR-22	AAGCTGCCAGTTGAAGAACT	17	17	0	0	0	0	0	0	0	0	0	0	0	0	1	0	0	0	0	0	0	0	0	0	1	0	0	1	0	0	0	0	0	1	0	0	0	0	0	0	0	0	14	0	0	0	0
	hsa-miR-22*	AGTTCTTCAGTGGCAAGCTTTA	3	2	0	0	0	0	0	0	0	0	0	0	0	0	0	0	0	0	0	0	0	0	0	0	0	0	0	0	0	0	0	0	0	0	0	0	0	0	0	0	0	0	0	0	0	0	0
hsa-miR-23			417	1972	6	3	7	1	2	0	1	5	9	3	2	2	6	1	0	5	4	5	1	1	3	4	6	5	7	16	3	13	2	4	6	4	11	2	15	6	9	3	4	2	6	4	5	3	1
	hsa-miR-23a	ATCACATTGCCAGGGATTTCCA	187	962	4	0	5	0	0	0	1	1	6	1	1	1	2	0	0	4	2	1	1	1	3	1	5	2	5	14	0	7	0	4	5	2	4	2	3	4	7	1	1	1	1	2	4	2	1
	hsa-miR-23a*	GGGGTTCCTGGGGATGGGA	0	0	0	0	0	0	0	0	0	0	0	0	0	0	0	0	0	0	0	0	0	0	0	0	0	0	0	0	0	0	0	0	0	0	0	0	0	0	0	0	0	0	1	0	0	0	0
	hsa-miR-23a//hsa-miR-23b	ATCACATTGCCAGGGATT	2	5	0	0	0	0	0	0	0	0	0	0	0	0	0	0	0	0	0	0	0	0	0	0	1	0	0	0	0	0	0	0	0	0	0	0	0	0	0	0	0	0	3	0	0	0	0
	hsa-miR-23b	ATCACATTGCCAGGGATTACCA	221	988	1	2	2	1	2	0	0	3	3	2	1	1	3	0	0	1	2	4	0	0	0	3	0	0	2	2	3	6	2	0	1	2	7	0	12	2	2	0	3	1	1	2	0	1	0
	hsa-miR-23b*	TGGGTTCCTGGCATGCTGAT	7	17	1	1	0	0	0	0	0	1	0	0	0	0	1	1	0	0	0	0	0	0	0	0	0	3	0	0	0	0	0	0	0	0	0	0	0	0	0	2	0	0	0	0	1	0	0
hsa-miR-24			623	1159	8	1	1	2	0	0	0	0	3	0	1	3	2	0	2	4	1	0	1	2	4	2	3	1	0	8	0	4	0	1	4	2	2	6	5	4	5	3	1	0	4	3	3	2	2
	hsa-miR-24	TGGCTCAGTTCAGCAGGAACAGT	623	1159	8	1	1	2	0	0	0	0	3	0	1	3	2	0	2	4	1	0	1	2	4	2	3	1	0	8	0	4	0	1	4	2	2	6	5	4	5	3	1	0	4	3	3	2	2
hsa-miR-25			1104	3503	5	4	4	3	0	1	0	1	8	0	4	1	4	2	7	12	3	1	7	0	11	3	6	5	7	13	2	0	5	1	5	2	2	3	16	9	6	7	5	1	0	2	10	1	2
	hsa-miR-25	CATTGCACTTGTCTCGGTCTGA	1104	3503	5	4	4	3	0	1	0	1	8	0	4	1	4	2	7	12	3	1	7	0	11	3	6	5	7	13	2	0	5	1	5	2	2	3	16	9	6	7	5	1	0	2	10	1	2
hsa-miR-26			599	2413	4	6	6	11	2	0	0	9	9	5	7	0	10	2	4	4	2	0	10	4	0	3	1	8	5	14	0	4	2	2	15	3	10	3	25	6	3	1	2	4	1	2	3	4	4
	hsa-miR-26a	TTCAAGTAATCCAGGATAGGCT	461	1930	2	5	4	8	2	0	0	8	7	4	4	0	6	2	4	2	2	0	4	3	0	3	1	5	2	10	0	3	2	2	9	2	7	2	19	4	2	1	2	3	1	2	2	3	2
	hsa-miR-26a-1*	CCTATTCTTGGTTACTTGCACG	0	1	0	0	0	0	0	0	0	0	0	0	0	0	0	0	0	0	0	0	0	0	0	0	0	0	0	0	0	0	0	0	0	0	0	0	0	0	0	0	0	0	0	0	0	0	0
	hsa-miR-26b	TTCAAGTAATTCAGGATAGGTT	135	481	2	1	2	3	0	0	0	1	2	1	3	0	4	0	0	2	0	0	6	1	0	0	0	3	3	4	0	1	0	0	6	1	3	1	6	2	1	0	0	1	0	0	1	1	2
	hsa-miR-26b*	CCTGTTCTCCATTACTTGGCT	3	1	0	0	0	0	0	0	0	0	0	0	0	0	0	0	0	0	0	0	0	0	0	0	0	0	0	0	0	0	0	0	0	0	0	0	0	0	0	0	0	0	0	0	0	0	0
hsa-miR-27			786	2458	19	8	7	11	1	2	0	8	11	12	10	8	6	4	6	11	13	1	4	4	4	6	10	9	14	19	5	10	2	6	11	7	10	14	20	9	12	6	8	6	5	9	6	9	2
	hsa-miR-27a	TTCACAGTGGCTAAGTTCCGC	283	904	10	3	3	6	0	0	0	4	5	1	1	3	2	0	5	8	7	0	1	2	1	4	5	6	9	7	3	4	0	4	10	2	0	8	7	3	7	4	2	2	0	5	4	7	0
	hsa-miR-27a*	AGGGCTTAGCTGCTTGTGAGCA	1	1	0	0	0	0	0	0	0	0	0	0	0	0	0	0	0	0	0	0	0	0	0	0	0	0	0	0	0	0	0	0	0	0	0	0	0	0	0	0	0	0	1	0	0	0	0
	hsa-miR-27a//hsa-miR-27b	TTCACAGTGGCTAAGTTC	18	24	1	1	1	0	0	0	0	0	0	0	0	0	0	0	0	0	0	0	0	0	1	0	1	0	1	0	0	0	0	0	0	0	5	2	0	0	0	0	0	0	1	0	1	0	0
	hsa-miR-27b	TTCACAGTGGCTAAGTTCTGC	483	1525	8	4	3	5	1	2	0	4	6	11	9	5	4	4	1	3	6	1	3	2	2	2	4	3	4	12	2	6	2	2	1	5	5	4	13	6	5	2	6	4	3	4	1	2	2
	hsa-miR-27b*	AGAGCTTAGCTGATTGGTGAAA	1	4	0	0	0	0	0	0	0	0	0	0	0	0	0	0	0	0	0	0	0	0	0	0	0	0	0	0	0	0	0	0	0	0	0	0	0	0	0	0	0	0	0	0	0	0	0
hsa-miR-28			119	205	0	0	0	0	0	0	0	0	0	0	1	0	1	0	0	0	0	0	0	0	1	0	0	0	0	0	0	1	1	0	0	0	0	0	0	1	0	0	0	1	0	0	0	0	0
	hsa-miR-28-3p	CACTAGATTGTGAGCTCCTGGA	118	196	0	0	0	0	0	0	0	0	0	0	0	0	0	0	0	0	0	0	0	0	0	0	0	0	0	0	0	1	1	0	0	0	0	0	0	1	0	0	0	1	0	0	0	0	0
	hsa-miR-28-5p	AAGGAGCTCACAGTCTATTGAG	1	9	0	0	0	0	0	0	0	0	0	0	1	0	1	0	0	0	0	0	0	0	1	0	0	0	0	0	0	0	0	0	0	0	0	0	0	0	0	0	0	0	0	0	0	0	0
hsa-miR-29			1957	1709	7	3	4	2	1	0	0	7	8	5	2	3	20	4	10	14	0	1	18	1	6	1	7	9	20	24	2	1	0	1	5	9	0	1	4	16	9	8	4	0	3	2	4	1	8
	hsa-miR-29a	TAGCACCATCTGAAATCGGTTA	1078	796	0	1	0	1	1	0	0	3	2	2	0	2	10	1	4	6	0	0	6	0	0	1	2	1	3	12	0	1	0	1	1	5	0	1	2	2	4	3	0	0	1	1	3	0	3
	hsa-miR-29a*	ACTGATTTCTTTTGGTGTTCAGA	0	3	0	0	0	0	0	0	0	0	0	0	0	0	0	0	0	0	0	0	0	0	0	0	0	0	0	0	0	0	0	0	0	0	0	0	1	0	0	0	0	0	0	0	0	0	0
	hsa-miR-29b	TAGCACCATTTGAAATCAGTGT	531	662	5	1	2	0	0	0	0	4	6	1	1	0	9	2	5	8	0	0	11	1	6	0	4	8	17	11	0	0	0	0	4	4	0	0	1	13	5	5	2	0	1	1	1	1	5
	hsa-miR-29b//hsa-miR-29c	TAGCACCATTTGAAAC	1	0	0	0	0	0	0	0	0	0	0	0	0	0	0	0	0	0	0	0	0	0	0	0	0	0	0	0	0	0	0	0	0	0	0	0	0	0	0	0	0	0	0	0	0	0	0
	hsa-miR-29b-1*	GCTGGTTTCATATGGTGGTTTAGAT	0	0	0	0	0	0	0	0	0	0	0	0	0	0	0	0	0	0	0	0	0	0	0	0	0	0	0	0	0	0	0	0	0	0	0	0	0	0	0	0	1	0	0	0	0	0	0
	hsa-miR-29b-2*	CTGGTTTCACATGGTGGCTTAGA	2	0	0	0	0	0	0	0	0	0	0	0	0	0	0	0	0	0	0	0	0	0	0	0	0	0	0	0	0	0	0	0	0	0	0	0	0	0	0	0	0	0	0	0	0	0	0
	hsa-miR-29c	TAGCACCATTTGAAATCGGTTA	313	194	1	1	2	1	0	0	0	0	0	0	0	1	1	0	0	0	0	1	0	0	0	0	1	0	0	1	2	0	0	0	0	0	0	0	0	0	0	0	1	0	1	0	0	0	0
	hsa-miR-29c*	TGACCGATTTCTCCTGGTGTT	32	54	1	0	0	0	0	0	0	0	0	2	1	0	0	1	1	0	0	0	1	0	0	0	0	0	0	0	0	0	0	0	0	0	0	0	0	1	0	0	0	0	0	0	0	0	0
hsa-miR-30			2308	5177	22	8	16	8	14	2	5	25	20	17	21	21	14	16	19	24	12	6	18	5	19	17	14	29	23	34	0	18	12	11	21	14	18	28	28	17	28	14	11	17	34	8	24	11	21
	hsa-miR-30a	TGTAAACATCCTCGACTGGAAGC	223	456	1	1	0	2	1	1	0	1	0	0	0	3	0	0	1	1	1	1	2	0	0	1	0	1	0	2	0	0	0	1	2	0	0	0	4	0	0	0	1	1	1	3	0	0	0
	hsa-miR-30a*	CTTTCAGTCGGATGTTTGCAGC	8	42	0	0	0	0	0	0	0	0	0	1	0	0	0	0	0	0	0	0	0	0	0	0	0	0	0	0	0	0	0	0	0	0	0	1	0	0	0	0	0	0	0	0	0	0	0
	hsa-miR-30a//hsa-miR-30d	TGTAAACATCCCGACTGGAAG	15	35	0	0	0	0	0	0	0	0	0	0	0	0	0	0	0	0	0	0	0	0	0	0	0	0	0	0	0	0	0	0	0	0	0	0	0	0	0	0	0	0	0	0	0	0	0
	hsa-miR-30b	TGTAAACATCCTACACTCAGCT	758	2174	13	2	10	2	3	0	1	7	10	8	10	11	2	8	7	7	8	1	4	1	11	8	7	7	5	17	0	10	7	5	15	2	8	13	11	9	8	7	7	11	19	1	15	7	10
	hsa-miR-30b*	CTGGGAGGTGGATGTTTACTTA	0	0	0	0	0	0	0	0	0	0	0	0	0	0	0	0	0	0	0	0	0	0	0	0	0	0	0	0	0	0	0	0	0	0	0	0	0	0	0	0	1	0	0	0	0	0	0
	hsa-miR-30b//hsa-miR-30c	TGTAAACATCCTACACT	3	1	0	0	0	0	0	0	0	0	0	0	0	0	0	0	0	0	0	0	0	0	0	0	0	0	0	0	0	0	0	0	0	0	0	0	0	0	0	0	0	0	0	0	0	0	0
	hsa-miR-30c	TGTAAACATCCTACACTCTCAGC	516	1415	4	3	4	1	4	1	2	9	6	7	9	4	1	1	5	6	1	2	8	1	5	4	4	13	10	7	0	4	2	2	3	9	7	7	11	5	14	5	2	3	10	3	4	3	5
	hsa-miR-30c-2*	CTGGGAGAAGGCTGTTTACTCT	0	4	0	0	0	0	0	0	0	0	0	0	1	0	0	0	0	0	0	0	0	0	0	0	0	0	0	0	0	0	0	0	0	0	1	0	0	0	0	0	0	0	0	0	0	0	0
	hsa-miR-30d	TGTAAACATCCCCGACTGGAAGC	627	943	4	2	2	1	5	0	2	6	2	1	0	3	9	7	6	10	2	2	4	2	3	4	3	8	7	8	0	3	3	2	1	3	1	7	2	3	6	2	0	2	2	1	5	1	6
	hsa-miR-30d//hsa-miR-30e	TGTAAACATCCCTGACTGGA	0	2	0	0	0	0	0	0	0	0	0	0	0	0	0	0	0	0	0	0	0	0	0	0	0	0	0	0	0	0	0	0	0	0	0	0	0	0	0	0	0	0	0	0	0	0	0
	hsa-miR-30e	TGTAAACATCCTTGACTGGAAGCT	139	91	0	0	0	1	0	0	0	2	2	0	0	0	1	0	0	0	0	0	0	1	0	0	0	0	0	0	0	1	0	1	0	0	1	0	0	0	0	0	0	0	1	0	0	0	0
	hsa-miR-30e*	CTTTCAGTCGGATGTTTACAGT	19	14	0	0	0	1	1	0	0	0	0	0	1	0	1	0	0	0	0	0	0	0	0	0	0	0	1	0	0	0	0	0	0	0	0	0	0	0	0	0	0	0	1	0	0	0	0
hsa-miR-31			98	242	5	1	2	0	0	0	0	2	1	0	0	0	0	2	1	11	0	1	3	0	5	4	3	9	4	2	0	0	0	0	0	0	0	0	0	5	5	7	1	2	0	0	0	1	8
	hsa-miR-31	AGGCAAGATGCTGGCATAGCTG	94	220	5	1	2	0	0	0	0	2	0	0	0	0	0	2	1	11	0	1	3	0	5	4	3	9	3	2	0	0	0	0	0	0	0	0	0	4	4	7	1	2	0	0	0	1	8
	hsa-miR-31*	GCTATGCCAACATATTGCCATC	4	22	0	0	0	0	0	0	0	0	1	0	0	0	0	0	0	0	0	0	0	0	0	0	0	0	1	0	0	0	0	0	0	0	0	0	0	1	1	0	0	0	0	0	0	0	0
hsa-miR-32			8	16	0	0	0	0	0	0	0	0	0	0	0	0	0	0	0	0	0	0	0	0	0	0	0	0	0	1	0	0	0	0	0	0	0	0	1	1	0	0	0	0	0	0	0	0	0
	hsa-miR-32	TATTGCACATTACTAAGTTGC	8	14	0	0	0	0	0	0	0	0	0	0	0	0	0	0	0	0	0	0	0	0	0	0	0	0	0	1	0	0	0	0	0	0	0	0	1	1	0	0	0	0	0	0	0	0	0
	hsa-miR-32*	CAATTTAGTGTGTGTGATATT	0	2	0	0	0	0	0	0	0	0	0	0	0	0	0	0	0	0	0	0	0	0	0	0	0	0	0	0	0	0	0	0	0	0	0	0	0	0	0	0	0	0	0	0	0	0	0
hsa-miR-33			1	1	0	0	0	0	0	0	0	0	0	0	0	0	0	0	0	0	0	0	0	0	0	0	0	0	0	0	0	0	0	0	0	0	0	0	0	0	0	0	0	0	1	0	0	0	0
	hsa-miR-33a	GTGCATTGTAGTTGCATTGC	1	0	0	0	0	0	0	0	0	0	0	0	0	0	0	0	0	0	0	0	0	0	0	0	0	0	0	0	0	0	0	0	0	0	0	0	0	0	0	0	0	0	0	0	0	0	0
	hsa-miR-33a*	CAATGTTTCCACAGTGCATC	0	0	0	0	0	0	0	0	0	0	0	0	0	0	0	0	0	0	0	0	0	0	0	0	0	0	0	0	0	0	0	0	0	0	0	0	0	0	0	0	0	0	1	0	0	0	0
	hsa-miR-33b	GTGCATTGCTGTTGCATTGAA	0	1	0	0	0	0	0	0	0	0	0	0	0	0	0	0	0	0	0	0	0	0	0	0	0	0	0	0	0	0	0	0	0	0	0	0	0	0	0	0	0	0	0	0	0	0	0
hsa-miR-34			2898	5120	19	18	16	4	7	16	3	9	12	5	1	5	5	8	17	29	11	3	13	6	22	6	11	25	31	23	8	28	18	7	15	7	5	7	8	12	32	35	13	3	5	6	26	17	20
	hsa-miR-34a	TGGCAGTGTCTTAGCTGGTTGTT	2885	5039	19	17	15	4	7	16	3	8	10	5	1	4	5	8	17	28	11	3	13	6	22	6	10	24	30	20	8	28	18	7	13	7	5	6	8	12	31	35	13	3	5	6	26	17	20
	hsa-miR-34a*	CAATCAGCAAGTATACTGCCCTA	1	8	0	0	0	0	0	0	0	0	0	0	0	0	0	0	0	0	0	0	0	0	0	0	0	0	0	0	0	0	0	0	0	0	0	0	0	0	0	0	0	0	0	0	0	0	0
	hsa-miR-34b	AATCACTAACTCCACTGCCATC	2	32	0	1	0	0	0	0	0	0	1	0	0	0	0	0	0	0	0	0	0	0	0	0	1	1	1	3	0	0	0	0	1	0	0	1	0	0	0	0	0	0	0	0	0	0	0
	hsa-miR-34b*	AGGCAGTGTAATTAGCTGATTGT	6	26	0	0	0	0	0	0	0	0	0	0	0	0	0	0	0	0	0	0	0	0	0	0	0	0	0	0	0	0	0	0	0	0	0	0	0	0	0	0	0	0	0	0	0	0	0
	hsa-miR-34b*//34c-5p	AGGCAGTGTAATTAGCTGATTGT	0	0	0	0	0	0	0	0	0	1	1	0	0	0	0	0	0	1	0	0	0	0	0	0	0	0	0	0	0	0	0	0	0	0	0	0	0	0	0	0	0	0	0	0	0	0	0
	hsa-miR-34c-3p	AATCACTAACCACACAGCCAGG	0	1	0	0	0	0	0	0	0	0	0	0	0	0	0	0	0	0	0	0	0	0	0	0	0	0	0	0	0	0	0	0	0	0	0	0	0	0	0	0	0	0	0	0	0	0	0
	hsa-miR-34c-5p	AGGCAGTGTAGTTAGCTGATTGC	4	14	0	0	1	0	0	0	0	0	0	0	0	1	0	0	0	0	0	0	0	0	0	0	0	0	0	0	0	0	0	0	1	0	0	0	0	0	1	0	0	0	0	0	0	0	0
hsa-miR-92			1762	1566	1	5	0	1	2	6	1	4	1	0	4	0	12	1	4	4	5	6	0	3	4	1	3	1	1	1	2	4	8	1	4	1	1	1	12	2	5	9	0	9	3	5	2	3	2
	hsa-miR-92a	TATTGCACTTGTCCCGGCCTGT	1738	1537	1	5	0	1	2	6	1	4	1	0	4	0	12	1	3	4	4	6	0	3	4	1	2	1	1	1	2	4	8	1	4	1	1	1	12	2	5	9	0	9	3	5	2	3	2
	hsa-miR-92a-1*	AGGTTGGGATCGGTTGCAATGCT	0	2	0	0	0	0	0	0	0	0	0	0	0	0	0	0	0	0	0	0	0	0	0	0	0	0	0	0	0	0	0	0	0	0	0	0	0	0	0	0	0	0	0	0	0	0	0
	hsa-miR-92b	TATTGCACTCGTCCCGGCCTCC	24	27	0	0	0	0	0	0	0	0	0	0	0	0	0	0	1	0	1	0	0	0	0	0	1	0	0	0	0	0	0	0	0	0	0	0	0	0	0	0	0	0	0	0	0	0	0
hsa-miR-93			401	1467	9	2	4	2	2	1	0	4	4	2	1	0	2	5	4	15	5	0	1	0	10	3	5	6	13	8	0	2	4	2	2	0	1	1	14	7	7	4	2	4	2	0	7	4	9
	hsa-miR-93	CAAAGTGCTGTTCGTGCAGGTAG	395	1451	9	2	4	2	2	1	0	4	4	2	1	0	2	5	4	15	5	0	1	0	10	3	5	6	13	8	0	2	4	2	2	0	1	1	13	7	7	4	2	4	2	0	7	4	9
	hsa-miR-93*	ACTGCTGAGCTAGCACTTCCCGA	6	16	0	0	0	0	0	0	0	0	0	0	0	0	0	0	0	0	0	0	0	0	0	0	0	0	0	0	0	0	0	0	0	0	0	0	1	0	0	0	0	0	0	0	0	0	0
hsa-miR-95			2	10	0	0	0	0	0	0	0	0	0	0	0	0	0	0	0	0	0	0	0	0	0	0	0	0	0	0	0	0	0	0	0	0	0	0	0	0	0	0	0	0	0	0	0	0	0
	hsa-miR-95	TTCAACGGGTATTTATTGAGCA	2	10	0	0	0	0	0	0	0	0	0	0	0	0	0	0	0	0	0	0	0	0	0	0	0	0	0	0	0	0	0	0	0	0	0	0	0	0	0	0	0	0	0	0	0	0	0
hsa-miR-96			0	7	0	0	0	0	0	0	0	0	0	0	0	0	0	0	0	0	0	0	0	0	0	0	0	0	0	0	0	0	0	0	0	0	0	0	0	0	0	0	0	0	0	0	0	0	0
	hsa-miR-96	TTTGGCACTAGCACATTTTTGCT	0	7	0	0	0	0	0	0	0	0	0	0	0	0	0	0	0	0	0	0	0	0	0	0	0	0	0	0	0	0	0	0	0	0	0	0	0	0	0	0	0	0	0	0	0	0	0
hsa-miR-98			46	241	0	0	2	0	0	0	0	1	0	1	0	0	0	0	1	2	0	0	1	0	0	0	1	2	3	0	0	1	0	0	0	0	0	0	3	0	0	1	0	0	1	0	0	1	0
	hsa-miR-98	TGAGGTAGTAAGTTGTATTGTT	46	239	0	0	2	0	0	0	0	1	0	1	0	0	0	0	1	2	0	0	1	0	0	0	1	2	3	0	0	1	0	0	0	0	0	0	3	0	0	1	0	0	0	0	0	1	0
	hsa-miR-98 opposite (Novel)	CTATACAACTTACTACTTTCCT	0	2	0	0	0	0	0	0	0	0	0	0	0	0	0	0	0	0	0	0	0	0	0	0	0	0	0	0	0	0	0	0	0	0	0	0	0	0	0	0	0	0	1	0	0	0	0
hsa-miR-99			5756	6234	29	32	18	6	0	2	6	15	14	10	4	7	23	19	32	48	76	7	21	2	38	21	18	37	25	27	12	3	3	11	18	7	9	7	16	11	44	64	70	4	4	4	56	26	31
	hsa-miR-99a	AACCCGTAGATCCGATCTTGTGT	1206	1051	11	12	4	4	0	2	1	4	3	2	2	1	19	8	4	12	3	2	4	2	10	5	4	8	5	8	1	0	2	1	5	5	7	2	7	1	14	5	2	3	1	2	12	3	12
	hsa-miR-99a*	CAAGCTCGCTTCTATGGGTCTGT	54	24	0	0	0	0	0	0	0	0	0	1	0	0	1	0	0	0	0	0	0	0	0	0	0	0	0	0	0	0	0	0	0	0	0	0	0	0	0	0	0	0	1	0	0	0	0
	hsa-miR-99b	CACCCGTAGAACCGACCTTGCG	4484	5098	18	20	14	2	0	0	5	11	11	7	2	6	3	11	28	36	73	5	17	0	28	16	14	29	20	18	11	3	1	10	13	2	2	5	9	10	30	59	68	1	2	2	44	23	19
	hsa-miR-99b*	CAAGCTCGTGTCTGTGGGTCCG	12	61	0	0	0	0	0	0	0	0	0	0	0	0	0	0	0	0	0	0	0	0	0	0	0	0	0	1	0	0	0	0	0	0	0	0	0	0	0	0	0	0	0	0	0	0	0
hsa-miR-100			267	274	1	1	1	3	0	0	0	2	1	3	0	1	4	3	2	3	2	1	1	1	5	1	1	7	7	7	0	2	0	4	2	0	0	2	0	4	7	4	1	2	1	1	1	2	1
	hsa-miR-100	AACCCGTAGATCCGAACTTGTGT	267	273	1	1	1	3	0	0	0	2	1	3	0	1	4	3	2	3	2	1	1	1	5	1	1	7	7	7	0	2	0	4	2	0	0	2	0	4	7	4	1	2	1	1	1	2	1
	hsa-miR-100*	CAAGCTTGTATCTATAGGTATGT	0	1	0	0	0	0	0	0	0	0	0	0	0	0	0	0	0	0	0	0	0	0	0	0	0	0	0	0	0	0	0	0	0	0	0	0	0	0	0	0	0	0	0	0	0	0	0
hsa-miR-100//hsa-miR-99			5	2	0	0	0	0	0	0	0	0	0	0	0	0	0	0	0	0	0	0	0	0	0	0	0	0	0	0	0	0	0	0	0	0	0	0	0	0	0	0	0	0	0	0	0	0	0
	hsa-miR-100//hsa-miR-99a	CACCCGTAGATCCGACCTTGT	5	2	0	0	0	0	0	0	0	0	0	0	0	0	0	0	0	0	0	0	0	0	0	0	0	0	0	0	0	0	0	0	0	0	0	0	0	0	0	0	0	0	0	0	0	0	0
hsa-miR-101			35	28	0	0	0	0	0	0	0	0	0	0	0	0	0	0	0	0	0	0	0	0	0	0	0	0	0	0	0	0	0	0	0	1	1	0	0	0	0	0	0	0	0	0	0	0	0
	hsa-miR-101	TACAGTACTGTGATAACTGAAG	29	15	0	0	0	0	0	0	0	0	0	0	0	0	0	0	0	0	0	0	0	0	0	0	0	0	0	0	0	0	0	0	0	0	1	0	0	0	0	0	0	0	0	0	0	0	0
	hsa-miR-101*	TCAGTTATCACAGTGCTGATGC	6	13	0	0	0	0	0	0	0	0	0	0	0	0	0	0	0	0	0	0	0	0	0	0	0	0	0	0	0	0	0	0	0	1	0	0	0	0	0	0	0	0	0	0	0	0	0
hsa-miR-103			197	482	0	0	0	1	0	0	0	0	2	1	0	1	1	0	1	1	0	0	0	1	0	0	0	2	0	0	2	2	1	0	0	0	0	0	2	0	0	0	1	1	0	1	1	0	0
	hsa-miR-103	AGCAGCATTGTACAGGGCTATGA	197	477	0	0	0	1	0	0	0	0	2	1	0	1	1	0	1	1	0	0	0	1	0	0	0	2	0	0	2	2	1	0	0	0	0	0	2	0	0	0	1	1	0	1	1	0	0
	hsa-miR-103-1 opposite (Novel)	GGCTTCTTTACAGTGCTGCCTTGT	0	3	0	0	0	0	0	0	0	0	0	0	0	0	0	0	0	0	0	0	0	0	0	0	0	0	0	0	0	0	0	0	0	0	0	0	0	0	0	0	0	0	0	0	0	0	0
	hsa-miR-103-2*	AGCTTCTTTACAGTGCTGCCTTGT	0	2	0	0	0	0	0	0	0	0	0	0	0	0	0	0	0	0	0	0	0	0	0	0	0	0	0	0	0	0	0	0	0	0	0	0	0	0	0	0	0	0	0	0	0	0	0
hsa-miR-103//hsa-miR-107			62	229	1	0	2	0	1	0	0	0	1	2	0	0	0	0	2	0	1	1	1	0	1	0	2	2	0	0	1	0	1	0	2	0	0	0	0	1	1	3	1	0	1	0	1	0	0
	hsa-miR-103//hsa-miR-107	AACAGCATTGTACAGGGCTAT	62	229	1	0	2	0	1	0	0	0	1	2	0	0	0	0	2	0	1	1	1	0	1	0	2	2	0	0	1	0	1	0	2	0	0	0	0	1	1	3	1	0	1	0	1	0	0
hsa-miR-105			8	56	1	0	0	0	0	0	0	0	0	0	0	0	0	1	0	1	0	0	0	0	0	0	0	0	0	0	0	0	0	0	0	0	0	0	0	0	1	0	0	0	0	0	0	0	0
	hsa-miR-105*	CCACGGATGTTTGAGCATGTGT	8	56	1	0	0	0	0	0	0	0	0	0	0	0	0	1	0	1	0	0	0	0	0	0	0	0	0	0	0	0	0	0	0	0	0	0	0	0	1	0	0	0	0	0	0	0	0
hsa-miR-106			267	604	2	0	2	0	2	0	0	0	1	1	1	0	0	0	0	3	1	0	1	0	4	3	1	2	0	2	1	1	0	1	2	1	0	1	3	1	1	2	1	1	0	0	4	0	4
	hsa-miR-106a	CAAAAGTGCTTACAGTGCAGGTAG	3	4	0	0	0	0	0	0	0	0	0	0	0	0	0	0	0	0	0	0	0	0	0	1	0	0	0	0	0	0	0	0	0	0	0	0	0	0	0	0	0	0	0	0	0	0	0
	hsa-miR-106b	TAAAGTGCTGACAGTGCAGAT	6	150	0	0	0	0	0	0	0	0	0	1	0	0	0	0	0	0	0	0	0	0	1	0	1	0	0	0	0	1	0	0	0	1	0	1	3	1	0	0	0	0	0	0	0	0	0
	hsa-miR-106b*	CCGCACTGTGGGTACTTGCTGA	258	450	2	0	2	0	2	0	0	0	1	0	1	0	0	0	0	3	1	0	1	0	3	2	0	2	0	2	1	0	0	1	2	0	0	0	0	0	1	2	1	1	0	0	4	0	4
hsa-miR-107			45	111	0	0	0	0	0	0	0	0	0	0	0	0	0	0	0	0	0	0	0	0	0	1	0	0	0	1	0	0	0	0	0	0	0	0	0	0	1	0	0	0	0	1	0	0	1
	hsa-miR-107	AGCAGCATTGTACAGGGCTATCA	45	111	0	0	0	0	0	0	0	0	0	0	0	0	0	0	0	0	0	0	0	0	0	1	0	0	0	1	0	0	0	0	0	0	0	0	0	0	1	0	0	0	0	1	0	0	1
hsa-miR-122			81473	49186	402	419	109	477	708	923	471	598	425	103	180	203	453	100	325	131	437	451	142	875	246	470	45	64	56	108	186	168	237	267	48	135	165	151	218	132	208	215	512	337	256	387	397	550	273
	hsa-miR-122	TGGAGTGTGACAATGGTGTTTG	81355	49136	388	419	100	469	707	923	471	595	422	87	154	202	452	96	325	131	436	451	122	875	245	470	43	64	56	107	186	168	237	266	48	132	137	151	218	130	208	215	512	333	246	387	397	550	272
	hsa-miR-122*	AACGCCATTATCACACTAAAT	118	50	14	0	9	8	1	0	0	3	3	16	26	1	1	4	0	0	1	0	20	0	1	0	2	0	0	1	0	0	0	1	0	3	28	0	0	2	0	0	0	4	10	0	0	0	1
hsa-miR-124			31	50	0	0	1	0	0	0	0	0	1	0	0	0	0	0	2	0	0	0	0	0	0	5	1	0	0	1	0	0	0	1	0	0	0	0	0	1	1	1	0	6	0	0	0	1	4
	hsa-miR-124	TTAAGGCACGCGGTGAATGCCA	31	50	0	0	1	0	0	0	0	0	1	0	0	0	0	0	2	0	0	0	0	0	0	5	1	0	0	1	0	0	0	1	0	0	0	0	0	1	1	1	0	6	0	0	0	1	4
hsa-miR-125			10541	8791	68	30	32	25	11	3	8	38	41	26	36	23	63	20	45	72	44	18	24	9	41	42	51	77	46	93	19	32	4	24	56	19	21	15	31	22	58	58	46	10	38	5	57	45	45
	hsa-miR-125a-3p	ACAGGTGAGGTTCTTGGGAGCC	4	2	0	0	0	0	0	0	0	0	0	0	0	0	0	0	0	0	0	0	0	0	0	0	0	0	0	0	0	0	0	0	0	0	0	0	0	0	0	0	0	0	0	0	0	0	0
	hsa-miR-125a-5p	TCCCTGAGACCCTTTAACCTGTGA	381	683	2	1	2	0	0	0	1	3	2	1	1	0	4	3	2	5	2	1	2	0	4	1	3	4	1	4	2	1	0	2	1	0	1	2	4	3	9	1	4	2	1	0	2	1	2
	hsa-miR-125b	TCCCTGAGACCCTAACTTGTGA	10154	8084	66	29	30	25	11	3	6	35	39	25	35	23	59	17	43	67	42	17	22	9	37	41	48	73	45	89	17	31	4	22	55	19	20	13	27	19	49	57	42	8	37	5	55	44	43
	hsa-miR-125b-1*	ACGGGTTAGGCTCTTGGGAGT	0	4	0	0	0	0	0	0	0	0	0	0	0	0	0	0	0	0	0	0	0	0	0	0	0	0	0	0	0	0	0	0	0	0	0	0	0	0	0	0	0	0	0	0	0	0	0
	hsa-miR-125b-2*	ATCACAAGTCAGGTTCTTGGGA	2	18	0	0	0	0	0	0	1	0	0	0	0	0	0	0	0	0	0	0	0	0	0	0	0	0	0	0	0	0	0	0	0	0	0	0	0	0	0	0	0	0	0	0	0	0	0
hsa-miR-126			1169	2146	9	2	3	4	0	1	0	3	2	5	4	0	8	2	2	3	7	1	2	2	1	2	2	1	3	4	2	1	0	1	6	4	6	1	22	6	4	1	4	1	2	4	1	0	2
	hsa-miR-126	TCGTACCGTGAGTAATAATGCG	1074	1738	7	2	1	2	0	1	0	2	1	3	0	0	8	2	2	3	6	1	0	2	0	1	2	0	3	3	0	1	0	1	1	1	3	1	12	4	3	1	3	1	2	3	1	0	1
	hsa-miR-126*	CATTATTACTTTTGGTACGCG	95	408	2	0	2	2	0	0	0	1	1	2	4	0	0	0	0	0	1	0	2	0	1	1	0	1	0	1	2	0	0	0	5	3	3	0	10	2	1	0	1	0	0	1	0	0	1
hsa-miR-127			40	245	0	0	0	1	0	0	0	0	0	0	0	0	1	0	0	0	0	0	0	0	0	0	1	0	0	0	1	0	0	0	0	0	0	2	2	0	0	0	0	0	0	0	0	0	0
	hsa-miR-127-3p	TCGGATCCGTCTGAGCTTGGCT	38	237	0	0	0	1	0	0	0	0	0	0	0	0	1	0	0	0	0	0	0	0	0	0	1	0	0	0	1	0	0	0	0	0	0	2	1	0	0	0	0	0	0	0	0	0	0
	hsa-miR-127-5p	CTGAAGCTCAGAGGGCTCTGA	2	8	0	0	0	0	0	0	0	0	0	0	0	0	0	0	0	0	0	0	0	0	0	0	0	0	0	0	0	0	0	0	0	0	0	0	1	0	0	0	0	0	0	0	0	0	0
hsa-miR-128			29	64	0	0	0	0	0	0	0	0	0	0	0	1	0	0	0	0	0	0	0	0	0	0	0	0	0	0	0	0	0	0	0	0	0	0	2	0	0	0	0	0	1	0	0	0	0
	hsa-miR-128-1	TCACAGTGAACCGGTCTCTTTT	21	6	0	0	0	0	0	0	0	0	0	0	0	0	0	0	0	0	0	0	0	0	0	0	0	0	0	0	0	0	0	0	0	0	0	0	0	0	0	0	0	0	0	0	0	0	0
	hsa-miR-128-1//hsa-miR-128-2 (has-miR-128)	TCACAGTGAACCGGTCTCTTT	6	58	0	0	0	0	0	0	0	0	0	0	0	1	0	0	0	0	0	0	0	0	0	0	0	0	0	0	0	0	0	0	0	0	0	0	2	0	0	0	0	0	1	0	0	0	0
	hsa-miR-128-2	TCACAGTGAACCGGTCTCTTTC	2	0	0	0	0	0	0	0	0	0	0	0	0	0	0	0	0	0	0	0	0	0	0	0	0	0	0	0	0	0	0	0	0	0	0	0	0	0	0	0	0	0	0	0	0	0	0
hsa-miR-130			163	349	4	6	2	2	0	0	0	0	2	0	1	1	2	4	1	6	1	0	4	0	3	1	3	2	9	7	0	0	0	1	4	2	0	0	1	1	2	3	1	1	1	0	6	0	4
	hsa-miR-130a	CAGTGCAATGTTAAAAGGGCAT	151	287	4	6	2	1	0	0	0	0	1	0	1	1	2	4	1	6	1	0	4	0	3	1	3	2	9	7	0	0	0	1	4	2	0	0	1	0	2	3	0	1	1	0	6	0	4
	hsa-miR-130b	CAGTGCAATGATGAAAGGGCAT	12	61	0	0	0	1	0	0	0	0	1	0	0	0	0	0	0	0	0	0	0	0	0	0	0	0	0	0	0	0	0	0	0	0	0	0	0	0	0	0	1	0	0	0	0	0	0
	hsa-miR-130b*	ACTCTTTCCCTGTTGCACTACCC	0	1	0	0	0	0	0	0	0	0	0	0	0	0	0	0	0	0	0	0	0	0	0	0	0	0	0	0	0	0	0	0	0	0	0	0	0	1	0	0	0	0	0	0	0	0	0
hsa-miR-132			3	10	0	0	0	0	0	0	0	0	0	0	0	0	0	0	0	0	0	0	0	0	0	0	0	0	0	0	0	0	0	0	0	0	0	0	0	0	0	0	0	0	0	0	0	0	0
	hsa-miR-132	CAGTCTACAGCCATGGTC	1	6	0	0	0	0	0	0	0	0	0	0	0	0	0	0	0	0	0	0	0	0	0	0	0	0	0	0	0	0	0	0	0	0	0	0	0	0	0	0	0	0	0	0	0	0	0
	hsa-miR-132*	ACCGTGGCTTTCGATTGTTACT	2	4	0	0	0	0	0	0	0	0	0	0	0	0	0	0	0	0	0	0	0	0	0	0	0	0	0	0	0	0	0	0	0	0	0	0	0	0	0	0	0	0	0	0	0	0	0
hsa-miR-133			3	6	0	0	0	0	0	0	0	0	0	0	0	0	0	0	0	0	0	0	0	0	0	0	0	0	0	0	0	0	0	0	0	0	0	0	0	0	0	0	0	0	0	0	0	0	0
	hsa-miR-133a	TTTGGTCCCCTTCAACCAGCTGT	3	6	0	0	0	0	0	0	0	0	0	0	0	0	0	0	0	0	0	0	0	0	0	0	0	0	0	0	0	0	0	0	0	0	0	0	0	0	0	0	0	0	0	0	0	0	0
hsa-miR-134			3	15	0	0	0	0	0	0	0	0	0	0	0	0	0	0	0	0	0	0	0	0	0	0	0	0	0	0	0	0	0	0	0	0	0	0	0	0	0	0	0	0	0	0	0	0	0
	hsa-miR-134	TGTGACTGGTTGACCAGAGG	3	15	0	0	0	0	0	0	0	0	0	0	0	0	0	0	0	0	0	0	0	0	0	0	0	0	0	0	0	0	0	0	0	0	0	0	0	0	0	0	0	0	0	0	0	0	0
hsa-miR-135			0	3	0	0	0	0	0	0	0	0	0	0	0	0	0	0	0	0	0	0	0	0	0	0	0	0	0	0	0	0	0	0	0	0	0	0	0	0	0	0	0	0	0	0	0	0	0
	hsa-miR-135a	TATGGCTTTTTATTCCTATGTGA	0	2	0	0	0	0	0	0	0	0	0	0	0	0	0	0	0	0	0	0	0	0	0	0	0	0	0	0	0	0	0	0	0	0	0	0	0	0	0	0	0	0	0	0	0	0	0
	hsa-miR-135b	TATGGCTTTTCATTCCTATGTGA	0	1	0	0	0	0	0	0	0	0	0	0	0	0	0	0	0	0	0	0	0	0	0	0	0	0	0	0	0	0	0	0	0	0	0	0	0	0	0	0	0	0	0	0	0	0	0
hsa-miR-136			1	5	0	0	0	0	0	0	0	0	0	0	0	0	0	0	0	0	0	0	0	0	0	0	0	0	0	0	0	0	0	0	0	0	0	0	0	0	0	0	0	0	0	0	0	0	0
	hsa-miR-136	ACTCCATTTGTTTTGATGATGGA	0	4	0	0	0	0	0	0	0	0	0	0	0	0	0	0	0	0	0	0	0	0	0	0	0	0	0	0	0	0	0	0	0	0	0	0	0	0	0	0	0	0	0	0	0	0	0
	hsa-miR-136*	CATCATCGTCTCAAATGAGTCT	1	1	0	0	0	0	0	0	0	0	0	0	0	0	0	0	0	0	0	0	0	0	0	0	0	0	0	0	0	0	0	0	0	0	0	0	0	0	0	0	0	0	0	0	0	0	0
hsa-miR-138			42	71	8	1	7	0	0	0	0	1	1	2	0	0	0	1	1	1	0	0	0	0	2	0	5	0	3	2	0	0	0	0	0	0	0	0	0	0	0	0	0	0	0	0	1	0	2
	hsa-miR-138	AGCTGGTGTTGTGAATC	42	71	8	1	7	0	0	0	0	1	1	2	0	0	0	1	1	1	0	0	0	0	2	0	5	0	3	2	0	0	0	0	0	0	0	0	0	0	0	0	0	0	0	0	1	0	2
hsa-miR-139			97	38	0	0	0	0	0	0	0	0	0	0	0	0	0	0	0	0	0	0	0	0	0	0	0	0	0	0	0	0	0	0	0	0	0	0	0	0	0	0	0	0	0	0	0	0	0
	hsa-miR-139-3p	TGGAGACGCGGCCCTGTTGGA	1	6	0	0	0	0	0	0	0	0	0	0	0	0	0	0	0	0	0	0	0	0	0	0	0	0	0	0	0	0	0	0	0	0	0	0	0	0	0	0	0	0	0	0	0	0	0
	hsa-miR-139-5p	TCTACAGTGCACGTGTCTCCAGT	96	32	0	0	0	0	0	0	0	0	0	0	0	0	0	0	0	0	0	0	0	0	0	0	0	0	0	0	0	0	0	0	0	0	0	0	0	0	0	0	0	0	0	0	0	0	0
hsa-miR-140			1021	1934	5	7	8	4	0	1	1	10	8	4	0	4	0	3	7	11	2	5	6	2	6	3	2	15	4	7	1	2	0	1	10	0	2	3	3	1	5	11	4	1	5	1	6	6	10
	hsa-miR-140-3p	TACCACAGGGTAGAACCACGGA	991	1862	5	7	8	4	0	1	1	10	8	2	0	4	0	3	7	10	2	5	5	2	6	3	2	15	3	7	1	1	0	1	10	0	2	3	2	1	5	10	4	1	4	1	6	6	10
	hsa-miR-140-5p	CAGTGGTTTTACCCTATGGTAGT	30	72	0	0	0	0	0	0	0	0	0	2	0	0	0	0	0	1	0	0	1	0	0	0	0	0	1	0	0	1	0	0	0	0	0	0	1	0	0	1	0	0	1	0	0	0	0
hsa-miR-141			26	64	0	2	2	0	0	0	0	0	1	0	0	1	0	2	1	3	0	0	0	0	0	1	0	1	3	2	0	0	0	2	0	1	0	0	0	0	2	1	0	0	0	0	3	0	3
	hsa-miR-141	TAACACTGTCTGGTAAAGATGG	26	64	0	2	2	0	0	0	0	0	1	0	0	1	0	2	1	3	0	0	0	0	0	1	0	1	3	2	0	0	0	2	0	1	0	0	0	0	2	1	0	0	0	0	3	0	3
hsa-miR-141//hsa-miR-200			0	2	0	0	0	0	0	0	0	0	0	0	0	0	0	0	0	0	0	0	0	0	0	0	0	0	0	0	0	0	0	0	0	0	0	0	0	0	0	0	0	0	0	0	0	0	0
	hsa-miR-141//hsa-miR-200a	TAACACTGTCTGGTAAGGATG	0	2	0	0	0	0	0	0	0	0	0	0	0	0	0	0	0	0	0	0	0	0	0	0	0	0	0	0	0	0	0	0	0	0	0	0	0	0	0	0	0	0	0	0	0	0	0
hsa-miR-142			569	647	8	1	4	17	1	1	0	6	7	10	4	2	1	2	3	3	7	0	5	0	0	1	5	0	2	4	0	7	3	4	3	7	2	5	2	3	6	1	8	1	24	0	2	2	2
	hsa-miR-142-3p	GTAGTGTTTCCTACTTTATGGA	558	636	8	1	4	17	1	1	0	6	7	10	4	2	1	2	3	3	7	0	4	0	0	1	5	0	2	4	0	7	3	4	3	7	2	5	2	3	6	1	8	1	24	0	2	2	2
	hsa-miR-142-5p	CCCATAAAGTAGAAAGCACTAC	11	11	0	0	0	0	0	0	0	0	0	0	0	0	0	0	0	0	0	0	1	0	0	0	0	0	0	0	0	0	0	0	0	0	0	0	0	0	0	0	0	0	0	0	0	0	0
hsa-miR-143			1779	5842	17	11	19	3	1	1	0	10	7	6	4	8	7	9	16	21	2	2	8	1	13	8	9	28	18	15	18	12	0	8	15	3	11	2	26	8	12	15	1	2	11	3	12	12	7
	hsa-miR-143	TGAGATGAAGCACTGTAGCTC	1779	5842	17	11	19	3	1	1	0	10	7	6	4	8	7	9	16	21	2	2	8	1	13	8	9	28	18	15	18	12	0	8	15	3	11	2	26	8	12	15	1	2	11	3	12	12	7
hsa-miR-144			18	44	1	0	0	0	0	0	0	0	0	1	0	0	0	0	0	0	0	0	2	0	0	0	2	0	0	0	0	0	0	0	0	0	0	0	0	0	1	0	0	0	0	0	0	0	0
	hsa-miR-144	TACAGTATAGATGATGTAC	18	44	1	0	0	0	0	0	0	0	0	1	0	0	0	0	0	0	0	0	2	0	0	0	2	0	0	0	0	0	0	0	0	0	0	0	0	0	1	0	0	0	0	0	0	0	0
hsa-miR-145			330	752	1	0	1	2	0	0	0	1	1	3	2	1	6	1	2	3	2	1	0	0	0	0	2	1	1	3	0	0	0	0	1	1	0	0	11	1	1	2	1	0	1	0	1	0	1
	hsa-miR-145	GTCCAGTTTTCCCAGGAATCCCT	330	751	1	0	1	2	0	0	0	1	1	3	2	1	6	1	2	3	2	1	0	0	0	0	2	1	1	3	0	0	0	0	1	1	0	0	11	1	1	2	1	0	1	0	1	0	1
	hsa-miR-145*	ATTCCTGGAAATACTGTTC	0	1	0	0	0	0	0	0	0	0	0	0	0	0	0	0	0	0	0	0	0	0	0	0	0	0	0	0	0	0	0	0	0	0	0	0	0	0	0	0	0	0	0	0	0	0	0
hsa-miR-146			213	241	1	0	0	1	2	1	0	2	0	0	0	1	1	0	2	1	0	0	0	0	0	0	1	1	2	0	0	1	3	3	0	0	1	0	0	1	0	0	0	1	0	1	0	0	0
	hsa-miR-146a	TGAGAACTGAATTCCATGGGTTA	47	139	1	0	0	0	1	0	0	1	0	0	0	1	0	0	1	1	0	0	0	0	0	0	0	1	2	0	0	1	1	0	0	0	1	0	0	1	0	0	0	0	0	0	0	0	0
	hsa-miR-146b-5p	TGAGAACTGAATTCCATAGGCTGT	166	102	0	0	0	1	1	1	0	1	0	0	0	0	1	0	1	0	0	0	0	0	0	0	1	0	0	0	0	0	2	3	0	0	0	0	0	0	0	0	0	1	0	1	0	0	0
hsa-miR-148			0	42	0	0	0	0	0	0	0	0	1	0	0	0	0	0	0	0	0	0	0	0	0	0	0	0	0	0	0	0	0	0	0	0	0	0	1	0	0	0	0	0	0	0	0	0	0
	hsa-miR-148b	TCAGTGCATCACAGAACTTTGT	0	42	0	0	0	0	0	0	0	0	1	0	0	0	0	0	0	0	0	0	0	0	0	0	0	0	0	0	0	0	0	0	0	0	0	0	1	0	0	0	0	0	0	0	0	0	0
hsa-miR-149			3	22	0	0	0	0	0	0	0	0	0	0	0	0	0	0	0	0	0	0	0	0	0	0	0	0	0	0	0	1	0	0	0	0	0	0	0	0	0	0	0	0	0	0	0	0	0
	hsa-miR-149	TCTGGCTCCGTGTCTTCACTCC	3	22	0	0	0	0	0	0	0	0	0	0	0	0	0	0	0	0	0	0	0	0	0	0	0	0	0	0	0	1	0	0	0	0	0	0	0	0	0	0	0	0	0	0	0	0	0
hsa-miR-150			99	80	0	0	0	0	0	0	0	1	0	1	1	0	0	0	0	0	1	0	1	0	0	0	0	0	0	2	0	1	0	0	0	1	0	0	0	0	1	0	0	1	6	0	0	0	0
	hsa-miR-150	TCTCCCAACCCTTGTACCAGTGA	98	80	0	0	0	0	0	0	0	1	0	1	1	0	0	0	0	0	1	0	1	0	0	0	0	0	0	2	0	1	0	0	0	1	0	0	0	0	1	0	0	1	6	0	0	0	0
	hsa-miR-150*	CTGGTACAGGCCTGGGGGACATT	1	0	0	0	0	0	0	0	0	0	0	0	0	0	0	0	0	0	0	0	0	0	0	0	0	0	0	0	0	0	0	0	0	0	0	0	0	0	0	0	0	0	0	0	0	0	0
hsa-miR-151			205	715	1	0	1	0	0	0	1	4	1	1	3	2	0	2	3	6	2	1	1	0	3	2	1	1	0	0	0	0	0	2	1	1	0	1	4	3	3	6	2	2	4	0	7	3	4
	hsa-miR-151-3p	CTAGACTGAAGCTCCTTGAGG	62	181	0	0	1	0	0	0	1	0	0	0	0	0	0	0	1	0	1	0	0	0	0	0	0	0	0	0	0	0	0	0	0	0	0	1	0	0	0	0	0	0	1	0	0	0	0
	hsa-miR-151-5p	TCGAGGAGCTCACAGTCTAGT	143	534	1	0	0	0	0	0	0	4	1	1	3	2	0	2	2	6	1	1	1	0	3	2	1	1	0	0	0	0	0	2	1	1	0	0	4	3	3	6	2	2	3	0	7	3	4
hsa-miR-152			48	104	0	0	0	1	0	0	0	0	0	0	1	0	0	0	0	0	2	0	0	0	0	0	0	0	0	1	0	0	0	0	1	0	0	0	0	0	0	0	1	0	0	0	2	0	0
	hsa-miR-152	TCAGTGCATGACAGAACTTGG	48	104	0	0	0	1	0	0	0	0	0	0	1	0	0	0	0	0	2	0	0	0	0	0	0	0	0	1	0	0	0	0	1	0	0	0	0	0	0	0	1	0	0	0	2	0	0
hsa-miR-154			3	28	0	0	0	0	0	0	0	0	1	0	0	1	0	0	0	0	0	0	0	0	0	0	0	0	0	0	0	0	0	0	0	0	0	0	0	0	0	0	0	0	0	0	0	0	0
	hsa-miR-154	TAGGTTATCCGTGTTGCCTTCG	3	23	0	0	0	0	0	0	0	0	0	0	0	1	0	0	0	0	0	0	0	0	0	0	0	0	0	0	0	0	0	0	0	0	0	0	0	0	0	0	0	0	0	0	0	0	0
	hsa-miR-154*	AATCATACACGGTTGACCTAT	0	5	0	0	0	0	0	0	0	0	1	0	0	0	0	0	0	0	0	0	0	0	0	0	0	0	0	0	0	0	0	0	0	0	0	0	0	0	0	0	0	0	0	0	0	0	0
hsa-miR-155			2	1	0	0	0	0	0	0	0	0	0	0	0	0	0	0	0	0	0	0	0	0	0	0	0	0	0	0	1	0	0	0	0	0	0	0	0	0	0	0	0	0	3	0	0	0	0
	hsa-miR-155	TTAATGCTAATCGTGATAGG	2	1	0	0	0	0	0	0	0	0	0	0	0	0	0	0	0	0	0	0	0	0	0	0	0	0	0	0	1	0	0	0	0	0	0	0	0	0	0	0	0	0	3	0	0	0	0
hsa-miR-181			154	1058	3	0	0	2	0	4	1	1	2	1	1	7	1	0	0	2	2	0	0	0	0	1	1	0	1	7	2	4	1	4	3	0	0	8	21	0	3	1	1	0	0	0	0	0	1
	hsa-miR-181a	AACATTCAACGCTGTCGGTGAGT	98	690	2	0	0	2	0	4	0	0	2	0	1	7	1	0	0	1	0	0	0	0	0	1	1	0	0	6	1	3	0	3	2	0	0	5	17	0	2	0	1	0	0	0	0	0	1
	hsa-miR-181a*	ACCATCGACCGTTGATTGTACC	19	27	0	0	0	0	0	0	0	0	0	1	0	0	0	0	0	0	1	0	0	0	0	0	0	0	0	0	0	0	0	0	0	0	0	0	0	0	0	0	0	0	0	0	0	0	0
	hsa-miR-181a-2*	ACCACTGACCGTTGACTGTACC	12	124	0	0	0	0	0	0	1	1	0	0	0	0	0	0	0	0	0	0	0	0	0	0	0	0	0	0	0	0	1	0	0	0	0	0	0	0	1	0	0	0	0	0	0	0	0
	hsa-miR-181b	AACATTCATTGCTGTCGGTGGGT	17	210	0	0	0	0	0	0	0	0	0	0	0	0	0	0	0	1	1	0	0	0	0	0	0	0	1	1	1	1	0	1	1	0	0	3	4	0	0	0	0	0	0	0	0	0	0
	hsa-miR-181b-1 opposite (Novel)	CTCACTGAACAATGAATGCA	0	0	1	0	0	0	0	0	0	0	0	0	0	0	0	0	0	0	0	0	0	0	0	0	0	0	0	0	0	0	0	0	0	0	0	0	0	0	0	0	0	0	0	0	0	0	0
	hsa-miR-181c*	ACCATCGACCGTTGAGTGGACC	8	6	0	0	0	0	0	0	0	0	0	0	0	0	0	0	0	0	0	0	0	0	0	0	0	0	0	0	0	0	0	0	0	0	0	0	0	0	0	0	0	0	0	0	0	0	0
	hsa-miR-181d	AACATTCATTGTTGTCGGTGGGT	0	1	0	0	0	0	0	0	0	0	0	0	0	0	0	0	0	0	0	0	0	0	0	0	0	0	0	0	0	0	0	0	0	0	0	0	0	0	0	1	0	0	0	0	0	0	0
hsa-miR-182			0	17	0	0	0	0	0	0	0	0	0	0	0	0	0	0	0	0	0	0	0	0	0	0	0	0	0	0	0	0	0	0	0	0	0	0	0	0	0	0	0	0	0	0	0	0	0
	hsa-miR-182	TTTGGCAATGGTAGAACTCACAC	0	17	0	0	0	0	0	0	0	0	0	0	0	0	0	0	0	0	0	0	0	0	0	0	0	0	0	0	0	0	0	0	0	0	0	0	0	0	0	0	0	0	0	0	0	0	0
hsa-miR-183			0	4	0	0	0	0	0	0	0	0	0	0	0	0	0	0	0	0	0	0	0	0	0	0	0	0	0	0	0	0	0	0	0	0	0	0	0	0	0	0	0	0	0	0	0	0	0
	hsa-miR-183	TATGGCACTGGTAGAATTCACTG	0	4	0	0	0	0	0	0	0	0	0	0	0	0	0	0	0	0	0	0	0	0	0	0	0	0	0	0	0	0	0	0	0	0	0	0	0	0	0	0	0	0	0	0	0	0	0
hsa-miR-184			16	44	0	0	0	0	0	0	0	1	0	0	0	0	0	0	1	0	0	0	0	0	0	2	1	1	0	1	0	0	0	0	0	0	0	0	0	0	1	0	0	0	0	0	0	0	0
	hsa-miR-184	TGGACGGAGAACTGATAAGGGT	16	44	0	0	0	0	0	0	0	1	0	0	0	0	0	0	1	0	0	0	0	0	0	2	1	1	0	1	0	0	0	0	0	0	0	0	0	0	1	0	0	0	0	0	0	0	0
hsa-miR-185			83	178	0	0	1	0	0	0	0	1	2	0	0	0	0	0	1	0	0	0	0	0	0	0	2	0	0	0	0	0	0	0	0	0	1	0	0	0	0	0	0	0	0	0	0	0	0
	hsa-miR-185	TGGAGAGAAAGGCAGTTCCTGA	83	173	0	0	1	0	0	0	0	1	2	0	0	0	0	0	1	0	0	0	0	0	0	0	2	0	0	0	0	0	0	0	0	0	1	0	0	0	0	0	0	0	0	0	0	0	0
	hsa-miR-185*	CAGGGGCTGGCTTTCCTCTGGT	0	5	0	0	0	0	0	0	0	0	0	0	0	0	0	0	0	0	0	0	0	0	0	0	0	0	0	0	0	0	0	0	0	0	0	0	0	0	0	0	0	0	0	0	0	0	0
hsa-miR-186			11	28	0	0	1	0	0	0	0	0	0	0	0	0	0	0	1	0	0	0	1	0	0	1	0	0	1	0	0	0	0	1	0	2	1	0	1	0	0	1	0	0	0	0	0	0	0
	hsa-miR-186	CAAAGAATTCTCCTTTTGGGCT	11	28	0	0	1	0	0	0	0	0	0	0	0	0	0	0	1	0	0	0	1	0	0	1	0	0	1	0	0	0	0	1	0	2	1	0	1	0	0	1	0	0	0	0	0	0	0
hsa-miR-187			13	5	0	0	0	0	0	0	0	0	0	0	0	0	0	0	1	0	0	0	0	0	0	0	0	0	0	0	0	0	0	0	0	0	0	0	0	0	0	0	0	0	0	0	0	0	0
	hsa-miR-187	TCGTGTCTTGTGTTGCAGCCG	13	5	0	0	0	0	0	0	0	0	0	0	0	0	0	0	1	0	0	0	0	0	0	0	0	0	0	0	0	0	0	0	0	0	0	0	0	0	0	0	0	0	0	0	0	0	0
hsa-miR-188			3	5	0	0	0	0	0	0	0	0	0	0	0	0	0	0	0	0	0	0	0	0	0	0	0	0	0	0	0	0	0	0	0	0	0	0	0	0	1	0	0	0	0	0	0	0	0
	hsa-miR-188-3p	CTCCCACATGCAGGGTTTGCA	3	1	0	0	0	0	0	0	0	0	0	0	0	0	0	0	0	0	0	0	0	0	0	0	0	0	0	0	0	0	0	0	0	0	0	0	0	0	0	0	0	0	0	0	0	0	0
	hsa-miR-188-5p	CATCCCTTGCATGGTGGAGGGTA	0	4	0	0	0	0	0	0	0	0	0	0	0	0	0	0	0	0	0	0	0	0	0	0	0	0	0	0	0	0	0	0	0	0	0	0	0	0	1	0	0	0	0	0	0	0	0
hsa-miR-190b			0	3	0	0	0	0	0	0	0	0	0	0	0	0	0	0	0	0	0	0	0	0	0	0	0	0	0	0	0	0	0	0	0	0	0	0	0	0	0	0	0	0	0	0	0	0	0
	hsa-miR-190b	TGATATGTTTGATATTGGGTT	0	3	0	0	0	0	0	0	0	0	0	0	0	0	0	0	0	0	0	0	0	0	0	0	0	0	0	0	0	0	0	0	0	0	0	0	0	0	0	0	0	0	0	0	0	0	0
hsa-miR-191			1245	2041	6	4	6	4	0	0	1	8	16	2	1	6	2	4	6	18	9	1	5	1	14	5	6	16	14	35	1	1	2	6	15	2	3	1	6	9	13	9	3	0	0	0	11	9	11
	hsa-miR-191	CAACGGAATCCCAAAAGCAGCTGT	1244	2040	6	4	6	4	0	0	1	8	16	2	1	6	2	4	6	18	9	1	5	1	14	5	6	16	14	35	1	1	2	6	15	2	3	1	6	9	13	9	3	0	0	0	11	9	11
	hsa-miR-191*	CTGCGCTTGGATTTCGTCCCCT	1	1	0	0	0	0	0	0	0	0	0	0	0	0	0	0	0	0	0	0	0	0	0	0	0	0	0	0	0	0	0	0	0	0	0	0	0	0	0	0	0	0	0	0	0	0	0
hsa-miR-192			7640	10352	100	33	49	43	30	23	14	39	35	54	73	33	43	31	31	39	56	17	40	31	39	40	36	53	41	21	16	18	110	47	71	108	79	44	29	45	40	40	32	23	194	24	30	59	32
	hsa-miR-192	CTGACCTATGAATTGACAGCC	7594	10316	100	32	49	42	30	23	14	39	35	54	73	33	43	31	31	39	56	17	40	31	39	40	36	53	41	21	16	18	110	47	71	108	79	44	29	45	40	40	31	23	194	24	30	59	32
	hsa-miR-192*	CTGCCAATTCCATAGGTCACAG	46	36	0	1	0	1	0	0	0	0	0	0	0	0	0	0	0	0	0	0	0	0	0	0	0	0	0	0	0	0	0	0	0	0	0	0	0	0	0	0	1	0	0	0	0	0	0
hsa-miR-192//hsa-miR-215			7	15	0	0	0	0	0	0	0	0	0	1	0	0	0	0	0	0	0	0	0	0	0	0	0	0	0	0	0	0	0	0	0	1	0	0	0	0	0	0	0	0	8	0	0	0	0
	hsa-miR-192//hsa-miR-215	TGACCTATGAATTGACAG	7	15	0	0	0	0	0	0	0	0	0	1	0	0	0	0	0	0	0	0	0	0	0	0	0	0	0	0	0	0	0	0	0	1	0	0	0	0	0	0	0	0	8	0	0	0	0
hsa-miR-193			180	94	0	0	0	0	0	0	0	0	0	1	1	0	2	0	0	0	0	0	0	0	0	0	0	0	0	3	0	0	1	0	0	0	0	0	0	0	1	0	0	0	2	0	0	1	1
	hsa-miR-193a-3p	AACTGGCCTACAAAGTCCCAGT	3	3	0	0	0	0	0	0	0	0	0	1	0	0	0	0	0	0	0	0	0	0	0	0	0	0	0	0	0	0	0	0	0	0	0	0	0	0	0	0	0	0	0	0	0	0	0
	hsa-miR-193a-5p	TGGGTCTTTGCGGGCGAGATGA	86	39	0	0	0	0	0	0	0	0	0	0	0	0	1	0	0	0	0	0	0	0	0	0	0	0	0	0	0	0	0	0	0	0	0	0	0	0	0	0	0	0	0	0	0	0	0
	hsa-miR-193b	AACTGGCCCTCAAAGTCCCGCT	58	20	0	0	0	0	0	0	0	0	0	0	1	0	1	0	0	0	0	0	0	0	0	0	0	0	0	1	0	0	1	0	0	0	0	0	0	0	0	0	0	0	1	0	0	1	0
	hsa-miR-193b*	CGGGGTTTTGAGGGCGAGATGA	33	32	0	0	0	0	0	0	0	0	0	0	0	0	0	0	0	0	0	0	0	0	0	0	0	0	0	2	0	0	0	0	0	0	0	0	0	0	1	0	0	0	1	0	0	0	1
hsa-miR-194			3755	4694	10	18	8	7	3	3	4	9	3	8	0	4	21	5	27	29	8	11	5	11	39	16	12	30	9	12	8	8	15	9	5	10	1	5	13	12	24	52	7	6	7	6	32	15	19
	hsa-miR-194	TGTAACAGCAACTCCATGTGGA	3741	4679	10	18	8	7	3	3	4	9	3	8	0	4	21	5	27	29	8	11	5	11	39	16	12	30	9	12	8	8	15	9	5	10	1	5	13	12	24	52	7	6	7	6	32	15	19
	hsa-miR-194*	CCAGTGGGGCTGCTGTTATCTGT	14	15	0	0	0	0	0	0	0	0	0	0	0	0	0	0	0	0	0	0	0	0	0	0	0	0	0	0	0	0	0	0	0	0	0	0	0	0	0	0	0	0	0	0	0	0	0
hsa-miR-195			846	726	0	1	1	2	1	1	0	0	0	2	2	1	1	0	5	3	3	1	0	1	1	0	0	2	1	2	0	4	0	0	0	0	0	0	2	0	3	0	1	0	1	2	1	2	0
	hsa-miR-195	TAGCAGCACAGAAATATTGGCA	846	726	0	1	1	2	1	1	0	0	0	2	2	1	1	0	5	3	3	1	0	1	1	0	0	2	1	2	0	4	0	0	0	0	0	0	2	0	3	0	1	0	1	2	1	2	0
hsa-miR-196			27	103	0	0	1	0	0	0	0	0	0	2	0	0	0	2	3	0	1	0	2	0	0	0	4	3	4	0	0	0	0	1	0	1	1	2	0	0	2	1	0	0	0	0	4	2	2
	hsa-miR-196a	TAGGTAGTTTCATGTTGTTGG	16	54	0	0	0	0	0	0	0	0	0	2	0	0	0	2	0	0	1	0	1	0	0	0	1	1	3	0	0	0	0	1	0	1	0	0	0	0	2	1	0	0	0	0	2	0	1
	hsa-miR-196b	TAGGTAGTTTCCTGTTGTTGGA	11	49	0	0	1	0	0	0	0	0	0	0	0	0	0	0	3	0	0	0	1	0	0	0	3	2	1	0	0	0	0	0	0	0	1	2	0	0	0	0	0	0	0	0	2	2	1
hsa-miR-197			31	25	0	0	1	0	0	0	0	0	0	0	1	0	0	2	0	1	0	0	2	1	0	0	0	0	0	0	0	1	0	0	0	1	0	0	1	1	0	0	0	0	0	0	0	0	0
	hsa-miR-197	TTCACCACCTTCTCCACCCAGC	31	25	0	0	1	0	0	0	0	0	0	0	1	0	0	2	0	1	0	0	2	1	0	0	0	0	0	0	0	1	0	0	0	1	0	0	1	1	0	0	0	0	0	0	0	0	0
hsa-miR-199			2963	4745	21	10	14	9	4	8	4	10	17	11	17	12	10	9	19	21	15	4	11	3	8	14	9	11	15	32	14	26	1	5	23	4	11	7	10	6	20	13	7	5	6	9	10	8	9
	hsa-miR-199a-3p//199b-3p	ACAGTAGTCTGCACATTGGTT	0	0	18	9	11	7	4	8	4	7	9	9	17	7	5	6	16	14	8	4	9	2	5	8	5	5	8	20	13	25	1	4	16	2	11	6	6	6	12	12	6	5	5	9	7	6	7
	hsa-miR-199a-3p//hsa-miR-199b-3p	ACAGTAGTCTGCACATTGGTT	1752	3177	0	0	0	0	0	0	0	0	0	0	0	0	0	0	0	0	0	0	0	0	0	0	0	0	0	0	0	0	0	0	0	0	0	0	0	0	0	0	0	0	0	0	0	0	0
	hsa-miR-199a-5p	CCCAGTGTTCAGACTACCTGTTC	1087	1352	2	1	1	2	0	0	0	2	8	2	0	5	5	3	2	2	6	0	1	1	0	3	1	0	5	12	1	1	0	1	7	1	0	1	4	0	1	1	1	0	0	0	0	1	0
	hsa-miR-199a-5p//hsa-miR-199b-5p	CCCAGTGTTTAGACTACCTGTTC	100	186	1	0	1	0	0	0	0	1	0	0	0	0	0	0	1	4	1	0	1	0	3	1	2	5	2	0	0	0	0	0	0	1	0	0	0	0	7	0	0	0	0	0	3	1	2
	hsa-miR-199b-5p	CCCAGTGTTTAGACTATCTGTTC	24	30	0	0	1	0	0	0	0	0	0	0	0	0	0	0	0	1	0	0	0	0	0	2	1	1	0	0	0	0	0	0	0	0	0	0	0	0	0	0	0	0	1	0	0	0	0
hsa-miR-200			502	2293	11	12	7	2	1	0	1	9	5	11	1	6	0	3	13	20	13	5	13	1	16	7	12	21	14	14	3	12	0	4	4	1	1	7	6	4	17	20	13	10	0	3	13	14	12
	hsa-miR-200a	TAACACTGTCTGGTAACGATGTT	64	782	0	1	2	0	0	0	1	1	1	2	0	0	0	0	0	0	0	0	2	0	2	0	1	1	0	2	1	0	0	0	0	1	0	0	3	0	4	1	0	0	0	0	1	0	1
	hsa-miR-200a*	CATCTTACCGGACAGTGCTGGA	26	44	1	1	1	0	0	0	0	0	0	1	0	0	0	1	3	2	1	0	0	0	1	0	0	0	0	0	0	0	0	0	0	0	0	0	0	0	0	5	0	0	0	0	1	0	0
	hsa-miR-200b	TAATACTGCCTGGTAATGATGA	212	953	5	6	2	2	0	0	0	5	0	7	1	1	0	0	4	11	2	2	9	1	7	2	5	9	6	1	0	10	0	2	1	0	0	1	2	1	7	7	0	3	0	3	7	5	4
	hsa-miR-200b*	CATCTTACTGGGCAGCATTGGA	2	17	0	0	0	0	0	0	0	0	0	0	0	0	0	0	0	0	0	0	0	0	0	0	0	0	0	0	0	0	0	0	0	0	0	0	0	0	0	0	0	0	0	0	0	0	0
	hsa-miR-200c	TAATACTGCCGGGTAATGATGGA	198	497	5	4	2	0	1	0	0	3	4	1	0	5	0	2	6	7	10	3	2	0	6	5	6	11	8	11	2	2	0	2	3	0	1	6	1	3	6	7	13	7	0	0	4	9	7
	hsa-miR-200a AS (Novel)	CAGCACTGTCCGGTAAGATGCT	0	5	0	0	0	0	0	0	0	0	0	0	0	0	0	0	0	0	0	0	0	0	0	0	0	0	0	0	0	0	0	0	0	0	0	0	0	0	0	0	0	0	0	0	0	0	0
hsa-miR-202			3	67	2	0	1	0	0	0	0	2	1	5	0	0	0	2	2	4	0	1	2	0	2	0	1	6	5	2	0	0	0	0	2	0	0	1	0	0	6	1	0	0	0	0	1	1	4
	hsa-miR-202*	TTCCTATGCATATACTTCTTT	3	67	2	0	1	0	0	0	0	2	1	5	0	0	0	2	2	4	0	1	2	0	2	0	1	6	5	2	0	0	0	0	2	0	0	1	0	0	6	1	0	0	0	0	1	1	4
hsa-miR-203			3	9	0	0	0	0	0	0	0	0	1	0	1	0	0	0	0	1	0	0	0	0	0	0	0	1	1	0	0	0	0	0	0	1	0	0	0	0	0	0	0	0	0	0	0	0	0
	hsa-miR-203	TGAAATGTTTAGGACCACTAGT	3	9	0	0	0	0	0	0	0	0	1	0	1	0	0	0	0	1	0	0	0	0	0	0	0	1	1	0	0	0	0	0	0	1	0	0	0	0	0	0	0	0	0	0	0	0	0
hsa-miR-204			7	12	0	0	0	0	0	0	0	0	0	0	0	0	0	0	0	0	0	0	1	0	0	0	0	0	0	0	0	0	0	0	0	0	0	0	0	0	0	0	1	0	0	0	0	0	0
	hsa-miR-204	TTCCCTTTGTCATCCTATGCCT	7	12	0	0	0	0	0	0	0	0	0	0	0	0	0	0	0	0	0	0	1	0	0	0	0	0	0	0	0	0	0	0	0	0	0	0	0	0	0	0	1	0	0	0	0	0	0
hsa-miR-205			1	3	0	0	0	0	0	0	0	0	0	0	0	0	0	0	0	0	0	0	0	0	0	0	0	0	0	0	0	0	0	0	0	0	0	0	0	0	0	0	0	0	0	0	0	0	0
	hsa-miR-205	TCCTTCATTCCACCGGAGTCTG	1	3	0	0	0	0	0	0	0	0	0	0	0	0	0	0	0	0	0	0	0	0	0	0	0	0	0	0	0	0	0	0	0	0	0	0	0	0	0	0	0	0	0	0	0	0	0
hsa-miR-210			128	419	1	1	0	0	0	0	0	0	0	0	0	0	1	0	2	2	0	0	0	0	1	0	0	3	0	0	0	0	10	0	0	0	0	3	0	0	1	0	1	0	0	0	2	0	0
	hsa-miR-210	CTGTGCGTGTGACAGCGGCTGA	125	419	1	1	0	0	0	0	0	0	0	0	0	0	1	0	2	2	0	0	0	0	1	0	0	3	0	0	0	0	10	0	0	0	0	3	0	0	1	0	1	0	0	0	2	0	0
	hsa-miR-210 opposite (Novel)	AGCCCCTGCCCACCGCACACTGC	3	0	0	0	0	0	0	0	0	0	0	0	0	0	0	0	0	0	0	0	0	0	0	0	0	0	0	0	0	0	0	0	0	0	0	0	0	0	0	0	0	0	0	0	0	0	0
hsa-miR-212			0	1	0	0	0	0	0	0	0	0	0	0	0	0	0	0	0	0	0	0	0	0	0	0	0	0	0	0	0	0	0	0	0	0	0	0	0	0	0	0	0	0	0	0	0	0	0
	hsa-miR-212	TAACAGTCTCCAGTCACGGCCAT	0	1	0	0	0	0	0	0	0	0	0	0	0	0	0	0	0	0	0	0	0	0	0	0	0	0	0	0	0	0	0	0	0	0	0	0	0	0	0	0	0	0	0	0	0	0	0
hsa-miR-214			570	780	1	2	2	0	0	1	1	3	4	1	1	2	2	3	8	11	1	0	5	2	9	0	2	1	18	7	1	3	0	0	4	5	1	0	2	4	4	5	0	0	0	0	1	3	10
	hsa-miR-214	ACAGCAGGCACAGACAGGCAGT	566	777	1	2	2	0	0	1	1	3	4	1	1	2	2	3	8	11	1	0	5	2	9	0	2	1	18	7	1	3	0	0	4	5	1	0	2	4	4	5	0	0	0	0	1	3	10
	hsa-miR-214*	GCCTGTCTACACTTGCTGTGCA	4	3	0	0	0	0	0	0	0	0	0	0	0	0	0	0	0	0	0	0	0	0	0	0	0	0	0	0	0	0	0	0	0	0	0	0	0	0	0	0	0	0	0	0	0	0	0
hsa-miR-215			6	11	0	0	0	0	0	0	0	0	0	0	0	0	0	0	0	0	0	0	0	0	0	0	0	0	0	0	0	0	0	0	0	0	0	0	0	0	0	0	0	0	3	0	0	0	0
	hsa-miR-215	CTGACCTATGAATTGACAGAC	6	11	0	0	0	0	0	0	0	0	0	0	0	0	0	0	0	0	0	0	0	0	0	0	0	0	0	0	0	0	0	0	0	0	0	0	0	0	0	0	0	0	3	0	0	0	0
hsa-miR-216			0	0	0	0	0	0	0	0	0	0	0	0	0	0	0	0	0	0	0	0	0	0	0	0	0	0	0	0	0	0	0	0	0	0	0	0	0	0	0	0	0	0	0	0	0	1	0
	hsa-miR-216a	TAATCTCAGCTGGCAACTGTGAGA	0	0	0	0	0	0	0	0	0	0	0	0	0	0	0	0	0	0	0	0	0	0	0	0	0	0	0	0	0	0	0	0	0	0	0	0	0	0	0	0	0	0	0	0	0	1	0
hsa-miR-217			4	22	0	0	0	0	0	0	0	0	0	0	0	0	0	0	0	0	0	0	0	0	0	0	0	0	0	0	0	0	0	0	0	0	0	0	0	0	1	0	0	0	0	0	0	2	0
	hsa-miR-217	TACTGCATCAGGAACTGATTGGA	4	22	0	0	0	0	0	0	0	0	0	0	0	0	0	0	0	0	0	0	0	0	0	0	0	0	0	0	0	0	0	0	0	0	0	0	0	0	1	0	0	0	0	0	0	2	0
hsa-miR-218			0	19	0	0	0	0	0	0	0	0	0	0	0	0	0	0	0	0	0	0	0	0	0	0	0	0	0	0	0	0	0	0	0	0	0	0	0	0	0	0	0	0	0	0	0	0	0
	hsa-miR-218	TTGTGCTTGATCTAACCATGT	0	19	0	0	0	0	0	0	0	0	0	0	0	0	0	0	0	0	0	0	0	0	0	0	0	0	0	0	0	0	0	0	0	0	0	0	0	0	0	0	0	0	0	0	0	0	0
hsa-miR-221			451	2596	23	8	8	4	0	0	1	6	3	8	0	20	0	10	13	37	0	2	26	0	34	9	16	21	46	29	1	2	1	3	69	5	4	18	10	16	16	15	1	8	12	1	15	6	28
	hsa-miR-221	AGCTACATTGTCTGCTGGGTTT	451	2596	23	8	8	4	0	0	1	6	3	8	0	20	0	10	13	37	0	2	26	0	34	9	16	21	46	29	1	2	1	3	69	5	4	18	10	16	16	15	1	8	12	1	15	6	28
hsa-miR-222			221	1441	3	3	2	0	0	0	0	5	2	0	2	5	0	2	3	10	0	1	1	0	7	2	2	3	6	3	2	0	0	1	35	2	0	1	4	6	4	2	0	2	0	2	3	2	4
	hsa-miR-222	AGCTACATCTGGCTACTGGGTC	213	1400	3	3	2	0	0	0	0	4	2	0	2	5	0	1	3	10	0	1	1	0	6	2	2	3	6	3	2	0	0	1	35	1	0	1	4	6	4	2	0	2	0	2	3	2	4
	hsa-miR-222*	CTCAGTAGCCAGTGTAGATC	8	41	0	0	0	0	0	0	0	1	0	0	0	0	0	1	0	0	0	0	0	0	1	0	0	0	0	0	0	0	0	0	0	1	0	0	0	0	0	0	0	0	0	0	0	0	0
hsa-miR-223			193	76	0	0	0	0	0	0	1	1	1	1	0	0	7	0	0	0	1	0	0	0	0	0	0	0	0	2	0	0	0	0	0	1	1	1	1	0	0	0	0	0	0	1	0	0	0
	hsa-miR-223	TGTCAGTTTGTCAAATACCCCA	190	71	0	0	0	0	0	0	1	0	1	1	0	0	7	0	0	0	0	0	0	0	0	0	0	0	0	2	0	0	0	0	0	1	1	1	1	0	0	0	0	0	0	1	0	0	0
	hsa-miR-223*	CGTGTATTTGACAAGCTGAGTTGG	3	5	0	0	0	0	0	0	0	1	0	0	0	0	0	0	0	0	1	0	0	0	0	0	0	0	0	0	0	0	0	0	0	0	0	0	0	0	0	0	0	0	0	0	0	0	0
hsa-miR-224			28	689	0	0	0	0	0	0	0	1	0	0	0	1	0	0	0	1	0	0	0	0	0	0	0	0	1	2	0	0	1	0	0	0	0	0	11	0	0	0	0	0	0	1	2	0	0
	hsa-miR-224	CAAGTCACTAGTGGTTCCGTTT	28	689	0	0	0	0	0	0	0	1	0	0	0	1	0	0	0	1	0	0	0	0	0	0	0	0	1	2	0	0	1	0	0	0	0	0	11	0	0	0	0	0	0	1	2	0	0
hsa-miR-296			0	5	0	0	0	0	0	0	0	0	0	0	0	0	0	0	0	0	0	0	0	0	0	0	0	0	0	0	0	0	0	0	0	0	0	0	0	0	0	0	0	0	0	0	0	0	0
	hsa-miR-296-3p	AGGGTTGGGTGGAGGCTCTCC	0	3	0	0	0	0	0	0	0	0	0	0	0	0	0	0	0	0	0	0	0	0	0	0	0	0	0	0	0	0	0	0	0	0	0	0	0	0	0	0	0	0	0	0	0	0	0
	hsa-miR-296-5p	AGGGCCCCCCCTCAATCCTGT	0	2	0	0	0	0	0	0	0	0	0	0	0	0	0	0	0	0	0	0	0	0	0	0	0	0	0	0	0	0	0	0	0	0	0	0	0	0	0	0	0	0	0	0	0	0	0
hsa-miR-299			2	19	0	0	0	0	0	0	0	0	0	0	0	0	0	0	0	0	0	0	0	0	0	0	0	0	0	0	0	0	0	0	0	0	1	1	0	0	0	0	0	0	0	0	0	0	0
	hsa-miR-299-3p	TATGTGGGATGGTAAACCGCT	0	1	0	0	0	0	0	0	0	0	0	0	0	0	0	0	0	0	0	0	0	0	0	0	0	0	0	0	0	0	0	0	0	0	0	0	0	0	0	0	0	0	0	0	0	0	0
	hsa-miR-299-5p	TGGTTTACCGTCCCACATACAT	2	18	0	0	0	0	0	0	0	0	0	0	0	0	0	0	0	0	0	0	0	0	0	0	0	0	0	0	0	0	0	0	0	0	1	1	0	0	0	0	0	0	0	0	0	0	0
hsa-miR-301			0	15	1	0	0	0	0	0	0	0	0	0	0	0	0	0	0	0	0	0	0	0	0	0	0	0	0	0	0	0	0	0	0	0	0	0	0	0	0	0	0	0	0	0	0	0	1
	hsa-miR-301a	CAGTGCAATAGTATTGTCAAAGC	0	15	1	0	0	0	0	0	0	0	0	0	0	0	0	0	0	0	0	0	0	0	0	0	0	0	0	0	0	0	0	0	0	0	0	0	0	0	0	0	0	0	0	0	0	0	1
hsa-miR-320			62	105	4	2	0	0	0	1	0	1	1	0	0	2	0	1	0	0	0	0	1	0	4	0	1	0	3	2	0	0	0	0	1	1	1	5	1	0	0	0	0	0	0	0	0	0	0
	hsa-miR-320a	AAAAGCTGGGTTGAGAGGGCGA	62	105	4	2	0	0	0	1	0	1	1	0	0	2	0	1	0	0	0	0	1	0	4	0	1	0	3	2	0	0	0	0	1	1	1	5	1	0	0	0	0	0	0	0	0	0	0
hsa-miR-323			3	28	0	0	0	0	0	0	0	0	0	0	0	0	0	0	0	0	0	0	0	0	0	0	0	0	0	0	0	0	0	0	0	0	0	0	0	0	0	0	0	0	0	0	0	0	0
	hsa-miR-323-3p	CACATTACACGGTCGACCTCT	3	28	0	0	0	0	0	0	0	0	0	0	0	0	0	0	0	0	0	0	0	0	0	0	0	0	0	0	0	0	0	0	0	0	0	0	0	0	0	0	0	0	0	0	0	0	0
hsa-miR-324			44	120	0	0	1	0	0	0	0	0	2	1	0	0	0	1	0	0	0	0	0	0	0	0	1	0	0	0	1	0	0	0	0	0	0	0	1	0	0	1	0	0	0	0	0	2	0
	hsa-miR-324-3p	CCACTGCCCCAGGTGCTGCTGGA	12	13	0	0	1	0	0	0	0	0	1	1	0	0	0	1	0	0	0	0	0	0	0	0	0	0	0	0	0	0	0	0	0	0	0	0	0	0	0	0	0	0	0	0	0	1	0
	hsa-miR-324-5p	CGCATCCCCTAGGGCATTGGT	32	107	0	0	0	0	0	0	0	0	1	0	0	0	0	0	0	0	0	0	0	0	0	0	1	0	0	0	1	0	0	0	0	0	0	0	1	0	0	1	0	0	0	0	0	1	0
hsa-miR-326			14	13	0	0	1	0	0	0	0	0	0	0	0	0	0	0	0	0	0	0	0	0	0	0	0	0	1	0	0	0	0	0	0	0	0	0	0	0	0	0	0	0	0	0	0	0	0
	hsa-miR-326	CCTCTGGGCCCTTCCTCCAGT	14	13	0	0	1	0	0	0	0	0	0	0	0	0	0	0	0	0	0	0	0	0	0	0	0	0	1	0	0	0	0	0	0	0	0	0	0	0	0	0	0	0	0	0	0	0	0
hsa-miR-328			53	46	0	0	0	0	0	0	0	0	0	0	0	0	0	0	0	0	0	0	0	0	0	0	0	0	0	0	0	0	0	0	0	0	0	0	0	0	0	0	0	0	0	0	0	0	0
	hsa-miR-328	CTGGCCCTCTCTGCCCTTCCGT	53	46	0	0	0	0	0	0	0	0	0	0	0	0	0	0	0	0	0	0	0	0	0	0	0	0	0	0	0	0	0	0	0	0	0	0	0	0	0	0	0	0	0	0	0	0	0
hsa-miR-329			1	20	0	0	0	0	0	0	0	0	0	0	0	0	0	0	0	1	0	0	0	0	0	0	0	0	0	0	0	0	0	0	0	0	0	0	0	0	1	0	0	0	0	0	0	0	0
	hsa-miR-329	AACACACCTGGTTAACCTCTT	1	20	0	0	0	0	0	0	0	0	0	0	0	0	0	0	0	1	0	0	0	0	0	0	0	0	0	0	0	0	0	0	0	0	0	0	0	0	1	0	0	0	0	0	0	0	0
hsa-miR-330			6	6	0	0	0	0	0	0	0	0	0	0	0	0	0	0	0	0	0	0	0	0	0	0	0	0	0	0	0	0	0	0	0	0	0	0	0	0	0	0	0	0	0	0	0	0	0
	hsa-miR-330-3p	GCAAAGCACACGGCCTGCAGAGA	3	6	0	0	0	0	0	0	0	0	0	0	0	0	0	0	0	0	0	0	0	0	0	0	0	0	0	0	0	0	0	0	0	0	0	0	0	0	0	0	0	0	0	0	0	0	0
	hsa-miR-330-5p	TCTCTGGGCCTGTGTCTTAGGCTAT	3	0	0	0	0	0	0	0	0	0	0	0	0	0	0	0	0	0	0	0	0	0	0	0	0	0	0	0	0	0	0	0	0	0	0	0	0	0	0	0	0	0	0	0	0	0	0
hsa-miR-331			20	65	0	0	0	0	0	0	0	0	0	1	0	0	0	1	0	0	0	0	1	0	0	0	2	0	0	0	0	0	0	0	0	1	11	3	0	1	0	0	0	1	16	0	0	1	0
	hsa-miR-331-3p	GCCCCTGGGCCTATCCTAGAA	19	64	0	0	0	0	0	0	0	0	0	1	0	0	0	1	0	0	0	0	1	0	0	0	2	0	0	0	0	0	0	0	0	1	11	3	0	1	0	0	0	1	16	0	0	1	0
	hsa-miR-331-5p	CTAGGTATGGTCCCAGGGAT	1	1	0	0	0	0	0	0	0	0	0	0	0	0	0	0	0	0	0	0	0	0	0	0	0	0	0	0	0	0	0	0	0	0	0	0	0	0	0	0	0	0	0	0	0	0	0
hsa-miR-335			23	18	0	0	0	0	0	0	0	0	0	0	0	0	1	0	0	0	0	0	0	0	0	0	0	0	0	0	0	0	0	0	0	0	0	0	2	0	0	0	0	0	0	0	0	0	0
	hsa-miR-335	TCAAGAGCAATAACGAAAAATG	16	18	0	0	0	0	0	0	0	0	0	0	0	0	1	0	0	0	0	0	0	0	0	0	0	0	0	0	0	0	0	0	0	0	0	0	2	0	0	0	0	0	0	0	0	0	0
	hsa-miR-335*	TTTTTCATTATTGCTCCTGACC	7	0	0	0	0	0	0	0	0	0	0	0	0	0	0	0	0	0	0	0	0	0	0	0	0	0	0	0	0	0	0	0	0	0	0	0	0	0	0	0	0	0	0	0	0	0	0
hsa-miR-337			13	23	0	0	0	0	0	0	0	0	0	0	0	0	0	0	0	0	0	0	1	0	0	0	0	0	0	0	0	0	0	0	0	0	1	4	0	0	0	0	0	0	1	0	0	0	0
	hsa-miR-337-3p	TCCTATATGATGCCTTTCTTC	5	18	0	0	0	0	0	0	0	0	0	0	0	0	0	0	0	0	0	0	1	0	0	0	0	0	0	0	0	0	0	0	0	0	0	4	0	0	0	0	0	0	1	0	0	0	0
	hsa-miR-337-5p	CGGCGTCATGCAGGAGTTGAT	8	5	0	0	0	0	0	0	0	0	0	0	0	0	0	0	0	0	0	0	0	0	0	0	0	0	0	0	0	0	0	0	0	0	1	0	0	0	0	0	0	0	0	0	0	0	0
hsa-miR-338			44	30	0	0	0	0	0	0	0	0	0	0	0	0	0	0	0	0	0	0	0	0	0	0	0	0	0	0	0	0	0	0	0	0	0	0	0	0	0	0	0	1	0	0	0	0	0
	hsa-miR-338-3p	TCCAGCATCAGTGATTTTGTTGA	41	29	0	0	0	0	0	0	0	0	0	0	0	0	0	0	0	0	0	0	0	0	0	0	0	0	0	0	0	0	0	0	0	0	0	0	0	0	0	0	0	1	0	0	0	0	0
	hsa-miR-338-5p	CCAACAATATCCTGGTGCTGAGT	3	1	0	0	0	0	0	0	0	0	0	0	0	0	0	0	0	0	0	0	0	0	0	0	0	0	0	0	0	0	0	0	0	0	0	0	0	0	0	0	0	0	0	0	0	0	0
hsa-miR-339			30	65	0	0	0	0	0	0	0	0	0	0	0	0	1	0	0	0	0	0	0	0	0	0	0	0	0	0	0	0	0	0	0	1	0	0	1	0	0	0	0	0	0	0	0	0	0
	hsa-miR-339-3p	TGAGCGCCTCGACGACAGAG	3	6	0	0	0	0	0	0	0	0	0	0	0	0	0	0	0	0	0	0	0	0	0	0	0	0	0	0	0	0	0	0	0	0	0	0	0	0	0	0	0	0	0	0	0	0	0
	hsa-miR-339-5p	TCCCTGTCCTCCAGGAGCTCACG	27	59	0	0	0	0	0	0	0	0	0	0	0	0	1	0	0	0	0	0	0	0	0	0	0	0	0	0	0	0	0	0	0	1	0	0	1	0	0	0	0	0	0	0	0	0	0
hsa-miR-340			6	12	0	0	0	0	0	0	0	0	0	0	0	0	0	0	0	0	1	0	0	0	0	0	0	0	0	0	0	0	0	0	0	0	1	0	0	0	0	0	0	0	0	0	0	1	0
	hsa-miR-340	TTATAAAGCAATGAGACTGATT	6	4	0	0	0	0	0	0	0	0	0	0	0	0	0	0	0	0	0	0	0	0	0	0	0	0	0	0	0	0	0	0	0	0	1	0	0	0	0	0	0	0	0	0	0	0	0
	hsa-miR-340*	TCCGTCTCAGTTACTTTATAGCC	0	8	0	0	0	0	0	0	0	0	0	0	0	0	0	0	0	0	1	0	0	0	0	0	0	0	0	0	0	0	0	0	0	0	0	0	0	0	0	0	0	0	0	0	0	1	0
hsa-miR-342			587	292	2	1	1	0	0	0	0	0	0	1	0	1	5	1	1	0	1	0	0	0	0	0	0	0	0	1	1	2	0	0	0	0	0	0	3	0	0	0	1	0	1	1	0	0	0
	hsa-miR-342-3p	TCTCACACAGAAATCGCACCCGT	581	278	2	1	1	0	0	0	0	0	0	1	0	1	5	1	1	0	0	0	0	0	0	0	0	0	0	1	1	2	0	0	0	0	0	0	3	0	0	0	0	0	1	1	0	0	0
	hsa-miR-342-5p	AGGGGTGCTATCTGTGATTGA	6	14	0	0	0	0	0	0	0	0	0	0	0	0	0	0	0	0	1	0	0	0	0	0	0	0	0	0	0	0	0	0	0	0	0	0	0	0	0	0	1	0	0	0	0	0	0
hsa-miR-345			14	46	0	0	0	0	0	0	0	0	0	0	0	0	0	0	0	0	0	0	0	0	0	0	0	0	0	0	0	0	0	0	0	0	0	0	0	0	0	0	0	0	0	0	0	0	0
	hsa-miR-345	GCTGACTCCTAGTCCAGGGCTC	14	46	0	0	0	0	0	0	0	0	0	0	0	0	0	0	0	0	0	0	0	0	0	0	0	0	0	0	0	0	0	0	0	0	0	0	0	0	0	0	0	0	0	0	0	0	0
hsa-miR-346			0	0	0	0	0	0	0	0	0	0	0	0	0	0	0	0	0	0	0	0	0	0	0	0	0	0	0	0	0	0	0	0	0	0	0	0	1	0	0	0	0	0	0	0	0	0	0
	hsa-miR-346	CTGCCCGCATGCCTGCCTCT	0	0	0	0	0	0	0	0	0	0	0	0	0	0	0	0	0	0	0	0	0	0	0	0	0	0	0	0	0	0	0	0	0	0	0	0	1	0	0	0	0	0	0	0	0	0	0
hsa-miR-361			53	66	0	0	1	0	0	0	0	0	0	0	0	0	0	0	1	0	2	0	0	0	0	0	0	0	0	0	1	0	0	0	0	0	0	0	0	0	0	0	0	0	1	0	0	0	0
	hsa-miR-361-3p	TCCCCCAGGTGTGATTCTGAT	49	37	0	0	1	0	0	0	0	0	0	0	0	0	0	0	1	0	1	0	0	0	0	0	0	0	0	0	1	0	0	0	0	0	0	0	0	0	0	0	0	0	1	0	0	0	0
	hsa-miR-361-5p	TTATCAGAATCTCCAGGGGTAC	4	29	0	0	0	0	0	0	0	0	0	0	0	0	0	0	0	0	1	0	0	0	0	0	0	0	0	0	0	0	0	0	0	0	0	0	0	0	0	0	0	0	0	0	0	0	0
hsa-miR-362			4	10	0	0	0	0	0	0	0	0	0	0	0	0	0	0	0	0	0	0	0	0	0	0	0	0	0	0	0	0	0	0	0	0	0	0	0	0	0	0	0	0	0	0	0	0	0
	hsa-miR-362-3p	AACACACCTATTCAAGGATTCA	0	1	0	0	0	0	0	0	0	0	0	0	0	0	0	0	0	0	0	0	0	0	0	0	0	0	0	0	0	0	0	0	0	0	0	0	0	0	0	0	0	0	0	0	0	0	0
	hsa-miR-362-5p	AATCCTTGGAACCTAGGTGTGA	4	9	0	0	0	0	0	0	0	0	0	0	0	0	0	0	0	0	0	0	0	0	0	0	0	0	0	0	0	0	0	0	0	0	0	0	0	0	0	0	0	0	0	0	0	0	0
hsa-miR-363			2	2	0	0	0	0	0	0	0	0	0	0	0	0	0	0	0	0	0	0	1	0	0	0	0	0	0	0	0	0	0	0	0	0	0	0	0	0	0	0	0	0	1	0	0	0	0
	hsa-miR-363	AATTGCACGGTATCCATCTGT	2	2	0	0	0	0	0	0	0	0	0	0	0	0	0	0	0	0	0	0	1	0	0	0	0	0	0	0	0	0	0	0	0	0	0	0	0	0	0	0	0	0	1	0	0	0	0
hsa-miR-365			49	17	0	0	0	0	0	0	0	0	0	2	2	0	1	0	0	0	0	0	1	0	0	0	0	0	0	0	0	0	0	0	0	1	2	0	0	0	0	0	0	1	2	0	0	0	0
	hsa-miR-365	TAATGCCCCTAAAAATCCTTAT	49	17	0	0	0	0	0	0	0	0	0	2	2	0	1	0	0	0	0	0	1	0	0	0	0	0	0	0	0	0	0	0	0	1	2	0	0	0	0	0	0	1	2	0	0	0	0
hsa-miR-369			2	10	0	0	0	0	0	0	0	0	0	0	0	0	0	0	0	2	0	0	0	0	1	0	0	2	2	0	0	0	0	0	0	0	0	0	0	0	1	1	0	0	0	0	1	0	0
	hsa-miR-369-3p	AATAATACATGGTTGATCTTT	0	3	0	0	0	0	0	0	0	0	0	0	0	0	0	0	0	0	0	0	0	0	0	0	0	0	0	0	0	0	0	0	0	0	0	0	0	0	0	0	0	0	0	0	0	0	0
	hsa-miR-369-5p	AGATCGACCGTGTTATATTCGC	2	7	0	0	0	0	0	0	0	0	0	0	0	0	0	0	0	2	0	0	0	0	1	0	0	2	2	0	0	0	0	0	0	0	0	0	0	0	1	1	0	0	0	0	1	0	0
hsa-miR-371			0	3	0	0	0	0	0	0	0	0	0	0	0	0	0	0	0	0	0	0	0	0	0	0	0	0	0	1	0	0	0	0	0	0	0	0	0	0	0	0	0	0	0	0	0	0	0
	hsa-miR-371-3p	AAAGTGCCGCCAGTTTTTGAGTGT	0	0	0	0	0	0	0	0	0	0	0	0	0	0	0	0	0	0	0	0	0	0	0	0	0	0	0	1	0	0	0	0	0	0	0	0	0	0	0	0	0	0	0	0	0	0	0
	hsa-miR-371-5p	ACTCAAACTGTGGGGGCACTTTGT	0	3	0	0	0	0	0	0	0	0	0	0	0	0	0	0	0	0	0	0	0	0	0	0	0	0	0	0	0	0	0	0	0	0	0	0	0	0	0	0	0	0	0	0	0	0	0
hsa-miR-374			1	4	0	0	1	0	0	0	0	1	0	0	0	0	0	0	0	0	0	0	0	0	0	0	0	0	0	0	0	1	0	0	0	1	0	0	0	0	0	0	0	0	0	0	0	0	0
	hsa-miR-374a	TTATAATACAACCTGATAAGT	0	4	0	0	1	0	0	0	0	1	0	0	0	0	0	0	0	0	0	0	0	0	0	0	0	0	0	0	0	1	0	0	0	1	0	0	0	0	0	0	0	0	0	0	0	0	0
	hsa-miR-374a*	CTTATCAGATTGTATTGTAAA	1	0	0	0	0	0	0	0	0	0	0	0	0	0	0	0	0	0	0	0	0	0	0	0	0	0	0	0	0	0	0	0	0	0	0	0	0	0	0	0	0	0	0	0	0	0	0
hsa-miR-374b			0	11	0	0	0	0	0	0	0	0	0	0	1	0	1	0	0	0	0	0	0	0	0	0	0	0	0	0	0	0	0	0	0	0	2	0	0	0	0	0	0	0	0	0	0	0	0
	hsa-miR-374b	ATATAATACAACCTGCTAAGT	0	11	0	0	0	0	0	0	0	0	0	0	1	0	1	0	0	0	0	0	0	0	0	0	0	0	0	0	0	0	0	0	0	0	2	0	0	0	0	0	0	0	0	0	0	0	0
hsa-miR-375			21	112	0	0	0	0	0	0	0	0	0	0	0	0	0	0	0	0	0	0	0	0	0	1	0	0	0	0	0	0	0	0	0	0	0	0	2	1	0	0	0	0	0	0	0	0	0
	hsa-miR-375	TTTGTTCGTTCGGCTCGCGTGA	21	112	0	0	0	0	0	0	0	0	0	0	0	0	0	0	0	0	0	0	0	0	0	1	0	0	0	0	0	0	0	0	0	0	0	0	2	1	0	0	0	0	0	0	0	0	0
hsa-miR-376			6	72	0	0	0	0	0	0	0	0	1	0	0	0	0	0	0	0	0	0	0	0	0	0	0	0	0	0	0	0	0	0	1	0	0	2	1	0	0	0	0	0	1	0	0	0	0
	hsa-miR-376a	ATCATGGAGGAAAATCCACGT	2	35	0	0	0	0	0	0	0	0	0	0	0	0	0	0	0	0	0	0	0	0	0	0	0	0	0	0	0	0	0	0	1	0	0	1	0	0	0	0	0	0	1	0	0	0	0
	hsa-miR-376b	ATCATAGAGGAAAATCCATGT	0	1	0	0	0	0	0	0	0	0	0	0	0	0	0	0	0	0	0	0	0	0	0	0	0	0	0	0	0	0	0	0	0	0	0	0	0	0	0	0	0	0	0	0	0	0	0
	hsa-miR-376c	AACATAGAGGAAATTCCACGT	4	36	0	0	0	0	0	0	0	0	1	0	0	0	0	0	0	0	0	0	0	0	0	0	0	0	0	0	0	0	0	0	0	0	0	1	1	0	0	0	0	0	0	0	0	0	0
hsa-miR-377			0	4	0	0	0	0	0	0	0	0	1	0	0	0	0	0	0	0	0	0	0	0	0	0	0	0	0	0	0	0	0	0	0	0	0	0	0	0	0	0	0	0	0	0	0	0	0
	hsa-miR-377	ATCACACAAAGGCAACTTTTGT	0	4	0	0	0	0	0	0	0	0	1	0	0	0	0	0	0	0	0	0	0	0	0	0	0	0	0	0	0	0	0	0	0	0	0	0	0	0	0	0	0	0	0	0	0	0	0
hsa-miR-378			76	29	0	0	0	0	0	0	0	0	0	1	0	0	2	0	0	0	0	0	0	0	0	0	0	0	0	0	0	0	0	0	0	0	0	0	0	0	0	0	0	0	0	0	0	0	0
	hsa-miR-378	ACTGGACTTGGAGTCAGAAGGC	52	12	0	0	0	0	0	0	0	0	0	0	0	0	2	0	0	0	0	0	0	0	0	0	0	0	0	0	0	0	0	0	0	0	0	0	0	0	0	0	0	0	0	0	0	0	0
	hsa-miR-378*	CTCCTGACTCCAGGTCCTGTGT	24	17	0	0	0	0	0	0	0	0	0	1	0	0	0	0	0	0	0	0	0	0	0	0	0	0	0	0	0	0	0	0	0	0	0	0	0	0	0	0	0	0	0	0	0	0	0
hsa-miR-379			5	13	0	0	0	0	0	0	0	0	0	0	0	0	0	0	0	0	0	0	0	0	0	0	0	0	0	0	0	0	0	0	0	0	0	0	0	0	0	0	0	0	0	0	0	0	0
	hsa-miR-379	TGGTAGACTATGGAACGTAGG	5	13	0	0	0	0	0	0	0	0	0	0	0	0	0	0	0	0	0	0	0	0	0	0	0	0	0	0	0	0	0	0	0	0	0	0	0	0	0	0	0	0	0	0	0	0	0
hsa-miR-381			0	5	0	0	0	0	0	0	0	0	0	0	0	0	0	0	0	0	0	0	0	0	0	0	0	0	0	0	0	0	0	0	0	0	0	0	0	0	0	0	0	0	0	0	0	0	0
	hsa-miR-381	TATACAAGGGCAAGCTCTCTGT	0	5	0	0	0	0	0	0	0	0	0	0	0	0	0	0	0	0	0	0	0	0	0	0	0	0	0	0	0	0	0	0	0	0	0	0	0	0	0	0	0	0	0	0	0	0	0
hsa-miR-382			2	8	0	0	0	0	0	0	0	0	0	0	0	0	0	0	0	0	0	0	0	0	0	0	0	0	0	0	0	0	0	0	0	0	0	0	0	0	0	0	0	0	0	0	0	0	0
	hsa-miR-382	GAAGTTGTTCGTGGTGGATTCG	2	8	0	0	0	0	0	0	0	0	0	0	0	0	0	0	0	0	0	0	0	0	0	0	0	0	0	0	0	0	0	0	0	0	0	0	0	0	0	0	0	0	0	0	0	0	0
hsa-miR-383			3	0	0	0	0	0	0	0	0	0	0	0	0	0	0	0	0	0	0	0	0	0	0	0	0	0	0	0	0	0	0	0	0	0	0	0	0	0	0	0	0	0	0	0	0	0	0
	hsa-miR-383	CAGATCAGAAGGTGACTGTGGCT	2	0	0	0	0	0	0	0	0	0	0	0	0	0	0	0	0	0	0	0	0	0	0	0	0	0	0	0	0	0	0	0	0	0	0	0	0	0	0	0	0	0	0	0	0	0	0
	hsa-miR-383 opposite (Novel)	CCACAGCACTGCCTGGTCA	1	0	0	0	0	0	0	0	0	0	0	0	0	0	0	0	0	0	0	0	0	0	0	0	0	0	0	0	0	0	0	0	0	0	0	0	0	0	0	0	0	0	0	0	0	0	0
hsa-miR-409			1	13	0	0	0	0	0	0	0	0	0	0	0	0	0	0	0	0	0	0	0	0	0	0	0	0	0	0	0	0	0	0	0	0	0	0	0	0	0	0	0	0	0	0	0	0	0
	hsa-miR-409-3p	CGAATGTTGCTCGGTGAACCCCT	1	9	0	0	0	0	0	0	0	0	0	0	0	0	0	0	0	0	0	0	0	0	0	0	0	0	0	0	0	0	0	0	0	0	0	0	0	0	0	0	0	0	0	0	0	0	0
	hsa-miR-409-5p	AGGTTACCCGAGCAACTTTGCA	0	4	0	0	0	0	0	0	0	0	0	0	0	0	0	0	0	0	0	0	0	0	0	0	0	0	0	0	0	0	0	0	0	0	0	0	0	0	0	0	0	0	0	0	0	0	0
hsa-miR-410			0	2	0	0	0	0	0	0	0	0	0	0	0	0	0	0	0	0	0	0	0	0	0	0	0	0	0	0	0	0	0	0	0	0	0	0	0	0	0	0	0	0	0	0	1	0	0
	hsa-miR-410	AATATAACACAGATGGCCTGT	0	2	0	0	0	0	0	0	0	0	0	0	0	0	0	0	0	0	0	0	0	0	0	0	0	0	0	0	0	0	0	0	0	0	0	0	0	0	0	0	0	0	0	0	1	0	0
hsa-miR-411			1	8	0	0	0	0	0	0	0	0	0	0	0	0	0	0	0	0	0	0	0	0	0	0	0	0	0	0	0	0	0	0	0	0	0	0	0	0	0	0	0	0	0	0	0	0	0
	hsa-miR-411	TAGTAGACCGTATAGCGTACG	1	7	0	0	0	0	0	0	0	0	0	0	0	0	0	0	0	0	0	0	0	0	0	0	0	0	0	0	0	0	0	0	0	0	0	0	0	0	0	0	0	0	0	0	0	0	0
	hsa-miR-411*	TATGTAACACGGTCCACTAACC	0	1	0	0	0	0	0	0	0	0	0	0	0	0	0	0	0	0	0	0	0	0	0	0	0	0	0	0	0	0	0	0	0	0	0	0	0	0	0	0	0	0	0	0	0	0	0
hsa-miR-421			0	8	0	0	0	0	0	0	0	0	0	0	0	0	0	0	0	0	0	0	0	0	0	0	0	0	0	0	0	0	0	0	0	0	0	1	0	0	0	0	0	0	0	0	0	0	0
	hsa-miR-421	ATCAACAGACATTAATTGGGCG	0	8	0	0	0	0	0	0	0	0	0	0	0	0	0	0	0	0	0	0	0	0	0	0	0	0	0	0	0	0	0	0	0	0	0	1	0	0	0	0	0	0	0	0	0	0	0
hsa-miR-423			14	40	0	0	0	0	0	0	0	0	0	0	0	0	0	0	0	0	0	0	0	0	0	0	2	0	1	0	0	0	0	0	0	0	0	0	0	0	0	0	0	0	4	0	0	0	0
	hsa-miR-423-3p	AGCTCGGTCTGAGGCCCCTCAGT	2	5	0	0	0	0	0	0	0	0	0	0	0	0	0	0	0	0	0	0	0	0	0	0	0	0	0	0	0	0	0	0	0	0	0	0	0	0	0	0	0	0	1	0	0	0	0
	hsa-miR-423-5p	TGAGGGGCAGAGAGCGAGA	12	35	0	0	0	0	0	0	0	0	0	0	0	0	0	0	0	0	0	0	0	0	0	0	2	0	1	0	0	0	0	0	0	0	0	0	0	0	0	0	0	0	3	0	0	0	0
hsa-miR-424			977	1579	15	6	11	5	4	3	1	9	5	4	1	11	2	6	4	11	8	4	5	1	4	6	7	10	10	11	2	1	0	4	11	1	0	15	3	3	7	3	4	1	1	3	11	15	3
	hsa-miR-424	CAGCAGCAATTCATGTTTTGA	958	1541	14	6	10	5	4	3	1	9	5	3	0	11	2	6	4	11	8	3	5	1	4	6	7	10	10	11	2	1	0	4	11	1	0	14	3	3	7	3	4	1	1	3	11	15	3
	hsa-miR-424*	CAAAACGTGAGGCGCTGCTAT	19	38	1	0	1	0	0	0	0	0	0	1	1	0	0	0	0	0	0	1	0	0	0	0	0	0	0	0	0	0	0	0	0	0	0	1	0	0	0	0	0	0	0	0	0	0	0
hsa-miR-425			67	109	0	1	0	0	0	0	0	0	0	0	0	0	0	0	0	0	1	1	0	0	3	0	0	1	2	0	0	2	0	1	0	0	0	1	0	0	0	1	0	0	0	0	1	2	1
	hsa-miR-425	AATGACACGATCACTCCCGTTGA	43	69	0	1	0	0	0	0	0	0	0	0	0	0	0	0	0	0	0	1	0	0	3	0	0	1	1	0	0	2	0	1	0	0	0	1	0	0	0	1	0	0	0	0	1	2	1
	hsa-miR-425*	CATCGGGAATGTCGTGTCCGCC	24	40	0	0	0	0	0	0	0	0	0	0	0	0	0	0	0	0	1	0	0	0	0	0	0	0	1	0	0	0	0	0	0	0	0	0	0	0	0	0	0	0	0	0	0	0	0
hsa-miR-429			1	4	0	0	0	0	0	0	0	0	0	0	0	0	0	0	0	0	0	0	0	0	0	0	0	0	0	0	0	0	0	0	0	0	0	0	0	0	0	0	0	0	0	0	0	0	0
	hsa-miR-429	TAATACTGTCTGGTAAAACCGT	1	4	0	0	0	0	0	0	0	0	0	0	0	0	0	0	0	0	0	0	0	0	0	0	0	0	0	0	0	0	0	0	0	0	0	0	0	0	0	0	0	0	0	0	0	0	0
hsa-miR-431			1	7	0	0	0	0	0	0	0	0	0	0	0	0	0	0	0	0	0	0	0	0	0	0	0	0	0	0	0	0	0	0	0	0	0	0	0	0	0	0	0	0	0	0	0	0	0
	hsa-miR-431	TGTCTTGCAGGCCGTCATGCAA	1	6	0	0	0	0	0	0	0	0	0	0	0	0	0	0	0	0	0	0	0	0	0	0	0	0	0	0	0	0	0	0	0	0	0	0	0	0	0	0	0	0	0	0	0	0	0
	hsa-miR-431*	TGCAGGTCGTCTTGCAGGG	0	1	0	0	0	0	0	0	0	0	0	0	0	0	0	0	0	0	0	0	0	0	0	0	0	0	0	0	0	0	0	0	0	0	0	0	0	0	0	0	0	0	0	0	0	0	0
hsa-miR-432			0	4	0	0	0	0	0	0	0	0	0	0	0	0	0	0	0	0	0	0	0	0	0	0	0	0	0	0	0	0	0	0	0	0	0	0	0	0	0	0	0	0	0	0	0	0	0
	hsa-miR-432	TCTTGGAGTAGGTCATTGGGT	0	4	0	0	0	0	0	0	0	0	0	0	0	0	0	0	0	0	0	0	0	0	0	0	0	0	0	0	0	0	0	0	0	0	0	0	0	0	0	0	0	0	0	0	0	0	0
hsa-miR-433			0	3	0	0	0	0	0	0	0	0	0	0	0	0	0	0	0	0	0	0	0	0	0	0	0	0	0	0	0	0	0	0	0	0	0	0	0	0	0	0	0	0	0	0	0	0	0
	hsa-miR-433	ATCATGATGGGCTCCTCGGTGT	0	3	0	0	0	0	0	0	0	0	0	0	0	0	0	0	0	0	0	0	0	0	0	0	0	0	0	0	0	0	0	0	0	0	0	0	0	0	0	0	0	0	0	0	0	0	0
hsa-miR-449			428	843	3	5	1	0	0	1	0	1	2	0	0	2	0	1	2	4	0	1	0	0	4	2	3	3	1	8	0	0	0	1	2	0	0	1	0	2	1	4	2	3	0	2	13	4	1
	hsa-miR-449a	TGGCAGTGTATTGTTAGCTGGT	424	838	3	5	1	0	0	1	0	1	2	0	0	2	0	1	2	4	0	1	0	0	4	2	3	3	1	8	0	0	0	1	2	0	0	1	0	2	1	4	2	3	0	2	13	4	1
	hsa-miR-449a//hsa-miR-449b	TGGCAGTGTATTGTTAGCTGGC	2	5	0	0	0	0	0	0	0	0	0	0	0	0	0	0	0	0	0	0	0	0	0	0	0	0	0	0	0	0	0	0	0	0	0	0	0	0	0	0	0	0	0	0	0	0	0
	hsa-miR-449b	TAGGCAGTGTATTGTTAGCTGGT	2	0	0	0	0	0	0	0	0	0	0	0	0	0	0	0	0	0	0	0	0	0	0	0	0	0	0	0	0	0	0	0	0	0	0	0	0	0	0	0	0	0	0	0	0	0	0
hsa-miR-450			0	1	0	0	0	0	0	0	0	0	0	0	0	0	0	0	0	0	0	0	0	1	0	0	0	0	0	0	0	0	0	0	0	0	0	0	0	0	0	0	0	0	0	0	0	0	0
	hsa-miR-450a	TTTTGCGATGTGTTCCTAATAT	0	1	0	0	0	0	0	0	0	0	0	0	0	0	0	0	0	0	0	0	0	0	0	0	0	0	0	0	0	0	0	0	0	0	0	0	0	0	0	0	0	0	0	0	0	0	0
hsa-miR-451			204	151	1	2	0	2	0	0	1	1	3	1	2	3	2	0	1	3	0	0	1	1	2	1	19	0	1	7	0	0	0	0	0	2	2	2	0	0	0	1	0	0	0	0	0	1	1
	hsa-miR-451	AAACCGTTACCATTACTGAGT	204	151	1	2	0	2	0	0	1	1	3	1	2	3	2	0	1	3	0	0	1	1	2	1	19	0	1	7	0	0	0	0	0	2	2	2	0	0	0	1	0	0	0	0	0	1	1
hsa-miR-452			0	15	0	0	0	0	0	0	0	0	0	0	0	0	0	0	0	0	0	0	0	0	0	0	0	0	0	0	0	0	0	0	0	0	0	0	0	0	0	0	0	0	0	0	0	0	0
	hsa-miR-452	TGTTTGCAGAGGAAACTGAGAC	0	10	0	0	0	0	0	0	0	0	0	0	0	0	0	0	0	0	0	0	0	0	0	0	0	0	0	0	0	0	0	0	0	0	0	0	0	0	0	0	0	0	0	0	0	0	0
	hsa-miR-452*	TCAGTCTCATCTGCAAAGAAGT	0	5	0	0	0	0	0	0	0	0	0	0	0	0	0	0	0	0	0	0	0	0	0	0	0	0	0	0	0	0	0	0	0	0	0	0	0	0	0	0	0	0	0	0	0	0	0
hsa-miR-454			2	35	0	0	0	0	0	0	0	0	1	0	0	0	0	0	0	0	0	0	0	0	0	0	0	0	0	0	0	0	0	0	1	0	0	0	0	0	0	0	0	0	0	0	0	0	0
	hsa-miR-454	TAGTGCAATATTGCTTATAGGGT	2	35	0	0	0	0	0	0	0	0	1	0	0	0	0	0	0	0	0	0	0	0	0	0	0	0	0	0	0	0	0	0	1	0	0	0	0	0	0	0	0	0	0	0	0	0	0
hsa-miR-455			273	484	6	1	5	0	1	0	0	0	1	1	6	1	1	0	0	0	0	0	3	1	0	0	0	0	0	1	0	0	1	0	0	3	5	0	1	0	0	0	1	1	4	2	1	1	3
	hsa-miR-455-3p	GCAGTCCATGGGCATATACA	271	483	6	1	5	0	1	0	0	0	1	1	6	1	1	0	0	0	0	0	3	1	0	0	0	0	0	1	0	0	1	0	0	3	5	0	1	0	0	0	1	1	4	2	1	1	3
	hsa-miR-455-5p	TATGTGCCTTTGGACTACATCGA	2	1	0	0	0	0	0	0	0	0	0	0	0	0	0	0	0	0	0	0	0	0	0	0	0	0	0	0	0	0	0	0	0	0	0	0	0	0	0	0	0	0	0	0	0	0	0
hsa-miR-483			216	2770	1	0	1	0	0	0	0	0	0	0	0	0	4	0	0	0	2	1	0	0	0	0	0	0	0	0	0	0	0	0	0	0	0	1	16	0	0	0	3	3	0	0	0	0	0
	hsa-miR-483-3p	CACTCCTCTCCTCCCGTCTTCT	214	2722	1	0	1	0	0	0	0	0	0	0	0	0	4	0	0	0	2	1	0	0	0	0	0	0	0	0	0	0	0	0	0	0	0	1	16	0	0	0	3	3	0	0	0	0	0
	hsa-miR-483-5p	AAGACGGGAGGAAAGAAGGGAG	2	48	0	0	0	0	0	0	0	0	0	0	0	0	0	0	0	0	0	0	0	0	0	0	0	0	0	0	0	0	0	0	0	0	0	0	0	0	0	0	0	0	0	0	0	0	0
hsa-miR-484			59	176	0	0	0	1	0	0	0	0	1	0	1	0	0	0	0	0	1	0	0	0	1	0	0	0	0	0	2	1	0	0	0	0	0	0	1	0	1	0	0	0	0	2	0	2	0
	hsa-miR-484	TCAGGCTCAGTCCCCTCCCGAT	59	176	0	0	0	1	0	0	0	0	1	0	1	0	0	0	0	0	1	0	0	0	1	0	0	0	0	0	2	1	0	0	0	0	0	0	1	0	1	0	0	0	0	2	0	2	0
hsa-miR-485			1	3	0	0	0	0	0	0	0	0	0	0	0	0	0	0	0	0	0	0	0	0	0	0	0	0	0	0	0	0	0	0	0	0	0	0	0	0	0	0	0	0	0	0	0	0	0
	hsa-miR-485-3p	AGTCATACACGGCTCTCCTCTCC	1	3	0	0	0	0	0	0	0	0	0	0	0	0	0	0	0	0	0	0	0	0	0	0	0	0	0	0	0	0	0	0	0	0	0	0	0	0	0	0	0	0	0	0	0	0	0
hsa-miR-486			610	461	0	3	1	0	0	0	0	0	1	2	4	0	3	1	0	1	4	1	0	0	1	0	3	3	3	1	2	0	0	0	3	0	0	2	0	0	3	0	1	0	0	0	0	2	1
	hsa-miR-486-3p	CGGGGCAGCTCAGTACAGGATGT	47	48	0	0	0	0	0	0	0	0	0	0	0	0	0	0	0	0	0	0	0	0	0	0	0	0	0	0	0	0	0	0	0	0	0	0	0	0	0	0	0	0	0	0	0	1	1
	hsa-miR-486-5p	TCCTGTACTGAGCTGCCCCGA	563	413	0	3	1	0	0	0	0	0	1	2	4	0	3	1	0	1	4	1	0	0	1	0	3	3	3	1	2	0	0	0	3	0	0	2	0	0	3	0	1	0	0	0	0	1	0
hsa-miR-487			4	20	0	0	0	0	0	0	0	0	0	0	0	0	0	0	0	0	0	0	0	0	0	0	0	0	0	0	0	0	0	0	0	0	0	0	0	0	0	0	0	0	0	0	0	0	0
	hsa-miR-487a	AATCATACAGGGACATCCAGTT	0	1	0	0	0	0	0	0	0	0	0	0	0	0	0	0	0	0	0	0	0	0	0	0	0	0	0	0	0	0	0	0	0	0	0	0	0	0	0	0	0	0	0	0	0	0	0
	hsa-miR-487a opposite (Novel)	GTGGTTATCCCTGCTGTGT	3	0	0	0	0	0	0	0	0	0	0	0	0	0	0	0	0	0	0	0	0	0	0	0	0	0	0	0	0	0	0	0	0	0	0	0	0	0	0	0	0	0	0	0	0	0	0
	hsa-miR-487b	TCGTACAGGGTCATCCACT	1	19	0	0	0	0	0	0	0	0	0	0	0	0	0	0	0	0	0	0	0	0	0	0	0	0	0	0	0	0	0	0	0	0	0	0	0	0	0	0	0	0	0	0	0	0	0
hsa-miR-489			1	2	0	0	0	0	0	0	0	0	0	0	0	0	0	0	0	0	0	0	0	0	0	0	0	0	0	0	0	0	0	0	0	0	0	0	0	0	0	0	0	0	0	0	0	0	0
	hsa-miR-489	GTGACATCACATATACGGCAGC	1	2	0	0	0	0	0	0	0	0	0	0	0	0	0	0	0	0	0	0	0	0	0	0	0	0	0	0	0	0	0	0	0	0	0	0	0	0	0	0	0	0	0	0	0	0	0
hsa-miR-491			0	0	0	0	0	0	0	0	0	0	0	0	0	0	0	0	0	0	0	0	0	0	0	0	0	0	0	0	0	0	0	0	0	0	0	1	0	0	0	0	0	0	0	0	0	0	0
	hsa-miR-491-5p	AGTGGGGAACCCTTCCATGAGG	0	0	0	0	0	0	0	0	0	0	0	0	0	0	0	0	0	0	0	0	0	0	0	0	0	0	0	0	0	0	0	0	0	0	0	1	0	0	0	0	0	0	0	0	0	0	0
hsa-miR-493			4	11	0	0	0	0	0	0	0	0	0	0	0	0	0	0	0	0	0	0	0	0	0	0	0	0	0	0	0	0	0	0	0	0	0	0	0	0	0	0	0	0	0	0	0	0	0
	hsa-miR-493	TGAAGGTCTACTGTGTGCCA	0	4	0	0	0	0	0	0	0	0	0	0	0	0	0	0	0	0	0	0	0	0	0	0	0	0	0	0	0	0	0	0	0	0	0	0	0	0	0	0	0	0	0	0	0	0	0
	hsa-miR-493*	TTGTACATGGTAGGCTTTCATT	4	7	0	0	0	0	0	0	0	0	0	0	0	0	0	0	0	0	0	0	0	0	0	0	0	0	0	0	0	0	0	0	0	0	0	0	0	0	0	0	0	0	0	0	0	0	0
hsa-miR-494			0	4	0	0	0	0	0	0	0	0	0	0	0	0	0	0	0	0	0	0	0	0	0	0	0	0	0	0	0	0	0	0	0	0	0	0	0	0	0	0	0	0	0	0	0	0	0
	hsa-miR-494	TGAAACATACACGGGAAACCTCT	0	4	0	0	0	0	0	0	0	0	0	0	0	0	0	0	0	0	0	0	0	0	0	0	0	0	0	0	0	0	0	0	0	0	0	0	0	0	0	0	0	0	0	0	0	0	0
hsa-miR-496			0	1	0	0	0	0	0	0	0	0	0	0	0	0	0	0	0	0	0	0	0	0	0	0	0	0	0	0	0	0	0	0	0	0	0	0	0	0	0	0	0	0	0	0	0	0	0
	hsa-miR-496 opposite (Novel)	CCCAAGTCAGGTACTCGAATGGA	0	1	0	0	0	0	0	0	0	0	0	0	0	0	0	0	0	0	0	0	0	0	0	0	0	0	0	0	0	0	0	0	0	0	0	0	0	0	0	0	0	0	0	0	0	0	0
hsa-miR-497			1400	2292	6	10	7	1	0	4	1	3	4	1	0	4	0	5	12	11	10	1	11	1	11	6	5	9	15	9	3	1	0	3	3	4	0	2	4	3	14	13	16	1	2	2	13	13	11
	hsa-miR-497	CAGCAGCACACTGTGGTTTGTA	1400	2292	6	10	7	1	0	4	1	3	4	1	0	4	0	5	12	11	10	1	11	1	11	6	5	9	15	9	3	1	0	3	3	4	0	2	4	3	14	13	16	1	2	2	13	13	11
hsa-miR-499			0	1	0	0	0	0	0	0	0	0	0	0	0	0	0	0	0	0	0	0	0	0	0	0	0	0	0	0	0	0	0	0	0	0	0	0	0	0	0	0	0	0	0	0	0	0	0
	hsa-miR-499-5p	TTAAGACTTGCAGTGATGTTT	0	1	0	0	0	0	0	0	0	0	0	0	0	0	0	0	0	0	0	0	0	0	0	0	0	0	0	0	0	0	0	0	0	0	0	0	0	0	0	0	0	0	0	0	0	0	0
hsa-miR-500			0	12	0	0	0	0	0	0	0	0	0	0	0	0	0	0	0	0	0	0	0	0	0	0	0	0	0	0	0	0	0	0	0	0	0	0	0	0	0	0	0	0	0	0	0	0	0
	hsa-miR-500	TAATCCTTGCTACCTGGGTGAG	0	9	0	0	0	0	0	0	0	0	0	0	0	0	0	0	0	0	0	0	0	0	0	0	0	0	0	0	0	0	0	0	0	0	0	0	0	0	0	0	0	0	0	0	0	0	0
	hsa-miR-500*	AATGCACCTGGGCAAGGATTC	0	3	0	0	0	0	0	0	0	0	0	0	0	0	0	0	0	0	0	0	0	0	0	0	0	0	0	0	0	0	0	0	0	0	0	0	0	0	0	0	0	0	0	0	0	0	0
hsa-miR-501			0	3	0	0	0	0	0	0	0	0	0	0	0	0	0	0	0	0	0	0	0	0	0	0	0	0	0	0	0	0	0	0	0	0	0	0	0	0	0	0	0	0	0	0	0	0	0
	hsa-miR-501-3p	AATGCACCCGGGCAAGGATTCTGT	0	3	0	0	0	0	0	0	0	0	0	0	0	0	0	0	0	0	0	0	0	0	0	0	0	0	0	0	0	0	0	0	0	0	0	0	0	0	0	0	0	0	0	0	0	0	0
hsa-miR-502			1	2	0	0	0	0	0	0	0	0	0	0	0	0	0	0	0	0	0	0	0	0	0	0	0	0	0	0	0	0	0	0	0	0	0	0	0	0	0	0	0	0	0	0	0	0	0
	hsa-miR-502-3p	AATGCACCTGGGCAAGGATTCAGC	1	2	0	0	0	0	0	0	0	0	0	0	0	0	0	0	0	0	0	0	0	0	0	0	0	0	0	0	0	0	0	0	0	0	0	0	0	0	0	0	0	0	0	0	0	0	0
hsa-miR-503			642	960	4	5	2	2	0	1	0	2	3	2	0	2	0	1	4	9	8	1	1	0	6	5	3	3	5	2	0	0	1	0	4	2	1	1	0	1	2	11	7	0	1	0	6	5	6
	hsa-miR-503	TAGCAGCGGGAACAGTACTGCAG	642	960	4	5	2	2	0	1	0	2	3	2	0	2	0	1	4	9	8	1	1	0	6	5	3	3	5	2	0	0	1	0	4	2	1	1	0	1	2	11	7	0	1	0	6	5	6
hsa-miR-504			0	2	0	0	0	0	0	0	0	0	0	0	0	0	0	0	0	0	0	0	0	0	0	0	0	0	0	0	0	0	0	0	0	0	0	0	0	0	0	0	0	0	0	0	0	0	0
	hsa-miR-504	AGACCCTGGTCTGCACTCTATC	0	2	0	0	0	0	0	0	0	0	0	0	0	0	0	0	0	0	0	0	0	0	0	0	0	0	0	0	0	0	0	0	0	0	0	0	0	0	0	0	0	0	0	0	0	0	0
hsa-miR-505			166	68	0	0	0	4	0	0	0	0	0	0	0	0	0	0	0	0	1	0	1	0	0	0	0	0	0	1	0	0	0	0	0	1	0	0	0	1	0	0	0	0	1	0	0	0	0
	hsa-miR-505	CGTCAACACTTGCTGGTTTCCT	166	68	0	0	0	4	0	0	0	0	0	0	0	0	0	0	0	0	1	0	1	0	0	0	0	0	0	1	0	0	0	0	0	1	0	0	0	1	0	0	0	0	1	0	0	0	0
hsa-miR-511			0	0	0	0	0	0	0	0	0	0	0	0	0	0	0	0	0	0	0	0	0	0	0	0	0	0	0	1	0	0	0	0	0	0	0	1	0	0	0	0	0	0	0	0	0	0	0
	hsa-miR-511	GTGTCTTTTGCTCTGCAGTCAG	0	0	0	0	0	0	0	0	0	0	0	0	0	0	0	0	0	0	0	0	0	0	0	0	0	0	0	1	0	0	0	0	0	0	0	1	0	0	0	0	0	0	0	0	0	0	0
hsa-miR-512			56	134	0	0	1	0	0	0	0	2	1	0	0	2	0	0	1	0	0	0	1	0	1	0	0	0	2	4	0	0	1	0	2	0	0	0	0	0	1	0	0	0	0	0	0	0	1
	hsa-miR-512-3p	AAGTGCTGTCATAGCTGAGGTC	14	74	0	0	1	0	0	0	0	2	0	0	0	0	0	0	1	0	0	0	1	0	1	0	0	0	2	3	0	0	1	0	2	0	0	0	0	0	1	0	0	0	0	0	0	0	1
	hsa-miR-512-5p	CACTCAGCCTTGAGGGCACTTT	42	60	0	0	0	0	0	0	0	0	1	0	0	2	0	0	0	0	0	0	0	0	0	0	0	0	0	1	0	0	0	0	0	0	0	0	0	0	0	0	0	0	0	0	0	0	0
hsa-miR-515			1	4	0	0	0	0	0	0	0	0	1	0	0	1	0	0	0	0	0	0	0	0	0	0	0	0	0	1	0	0	0	0	0	0	0	0	0	0	0	0	0	0	0	0	0	0	0
	hsa-miR-515-5p	TTCTCCAAAAGAAAGCACTTTC	1	4	0	0	0	0	0	0	0	0	1	0	0	1	0	0	0	0	0	0	0	0	0	0	0	0	0	1	0	0	0	0	0	0	0	0	0	0	0	0	0	0	0	0	0	0	0
hsa-miR-516			1	2	0	0	0	0	0	0	0	0	0	0	0	0	0	0	0	0	0	0	0	0	0	0	0	0	0	1	0	0	0	0	1	0	0	0	0	0	1	0	0	0	0	0	0	0	0
	hsa-miR-516a-5p	TTCTCGAGGAAAGAAGCACTTTC	0	1	0	0	0	0	0	0	0	0	0	0	0	0	0	0	0	0	0	0	0	0	0	0	0	0	0	0	0	0	0	0	1	0	0	0	0	0	0	0	0	0	0	0	0	0	0
	hsa-miR-516b	ATCTGGAGGTAAGAAGCACTTTA	1	1	0	0	0	0	0	0	0	0	0	0	0	0	0	0	0	0	0	0	0	0	0	0	0	0	0	1	0	0	0	0	0	0	0	0	0	0	1	0	0	0	0	0	0	0	0
hsa-miR-517			280	971	8	3	3	1	0	0	1	4	8	3	0	9	0	2	9	9	5	2	0	0	6	12	5	14	6	31	6	0	0	3	27	5	2	12	0	3	8	4	0	10	2	1	10	7	6
	hsa-miR-517*	CCTCTAGATGGAAGCACTGTCT	6	7	0	0	1	0	0	0	0	0	0	0	0	0	0	0	0	1	0	0	0	0	0	0	0	0	0	0	0	0	0	0	0	0	0	1	0	0	0	1	0	0	1	0	0	0	0
	hsa-miR-517a	ATCGTGCATCCCTTTAGAGTGT	126	584	7	1	0	0	0	0	0	1	5	3	0	8	0	2	8	5	0	1	0	0	1	12	3	9	2	18	4	0	0	3	24	5	2	9	0	2	4	3	0	8	0	0	7	4	5
	hsa-miR-517a//hsa-miR-517b	TCGTGCATCCCTTTAGAGTGT	137	326	1	1	2	1	0	0	0	2	2	0	0	0	0	0	1	3	4	1	0	0	4	0	2	4	3	10	2	0	0	0	2	0	0	0	0	0	2	0	0	2	1	1	3	3	1
	hsa-miR-517c	ATCGTGCATCCTTTTAGAGTGT	11	54	0	1	0	0	0	0	1	1	1	0	0	1	0	0	0	0	1	0	0	0	1	0	0	1	1	3	0	0	0	0	1	0	0	2	0	1	2	0	0	0	0	0	0	0	0
hsa-miR-518			302	607	4	3	2	1	1	0	0	1	3	6	1	2	0	5	6	11	4	0	1	0	11	5	3	19	9	16	0	0	0	2	7	3	0	9	0	2	5	17	1	1	0	0	13	3	9
	hsa-miR-518a-3p	GAAAGCGCTTCCCTTTGCTGGA	12	61	0	0	0	0	0	0	0	0	0	1	0	0	0	0	0	0	0	0	0	0	0	1	1	0	0	1	0	0	0	0	0	0	0	2	0	0	0	0	0	0	0	0	0	0	0
	hsa-miR-518b	CAAAGCGCTCCCCTTTAGAGGT	181	400	4	2	2	0	1	0	0	1	3	5	0	1	0	3	5	9	2	0	1	0	11	3	2	18	7	10	0	0	0	2	5	2	0	1	0	2	5	16	1	1	0	0	12	2	9
	hsa-miR-518b opposite (Novel)	CCAGAGGGAAGCGCTTTCTGA	100	82	0	1	0	0	0	0	0	0	0	0	1	0	0	2	1	0	1	0	0	0	0	1	0	1	0	3	0	0	0	0	0	0	0	0	0	0	0	1	0	0	0	0	0	0	0
	hsa-miR-518c	CAAAGCGCTTCTCTTTAGAGTGT	8	52	0	0	0	1	0	0	0	0	0	0	0	0	0	0	0	1	1	0	0	0	0	0	0	0	2	2	0	0	0	0	2	1	0	0	0	0	0	0	0	0	0	0	1	1	0
	hsa-miR-518c*	CTCTGGAGGGAAGCACTTTCTGT	0	1	0	0	0	0	0	0	0	0	0	0	0	0	0	0	0	0	0	0	0	0	0	0	0	0	0	0	0	0	0	0	0	0	0	0	0	0	0	0	0	0	0	0	0	0	0
	hsa-miR-518d-3p	CAAAAGCGCTTCCCTTTGGAGC	0	1	0	0	0	0	0	0	0	0	0	0	0	0	0	0	0	0	0	0	0	0	0	0	0	0	0	0	0	0	0	0	0	0	0	0	0	0	0	0	0	0	0	0	0	0	0
	hsa-miR-518e	AAAGCGCTTCCCTTCAGAGTGA	1	8	0	0	0	0	0	0	0	0	0	0	0	0	0	0	0	1	0	0	0	0	0	0	0	0	0	0	0	0	0	0	0	0	0	5	0	0	0	0	0	0	0	0	0	0	0
	hsa-miR-518f	GAAAGCGCTTCTCTTTAGAGGT	0	2	0	0	0	0	0	0	0	0	0	0	0	1	0	0	0	0	0	0	0	0	0	0	0	0	0	0	0	0	0	0	0	0	0	1	0	0	0	0	0	0	0	0	0	0	0
hsa-miR-518//hsa-miR-526			1	1	0	0	0	0	0	0	0	0	0	0	0	0	0	0	0	0	0	0	0	0	0	0	0	0	0	0	0	0	0	0	0	0	0	0	0	0	0	0	0	0	0	0	0	0	0
	hsa-miR-518f*//hsa-miR-526a	CTCTAGAGGGAAGCACTTTCT	0	0	0	0	0	0	0	0	0	0	0	0	0	0	0	0	0	0	0	0	0	0	0	0	0	0	0	0	0	0	0	0	0	0	0	0	0	0	0	0	0	0	0	0	0	0	0
	hsa-miR-518f*//hsa-miR-526a//520c-5p//518d-5p	CTCTAGAGGGAAGCACTTTCT	1	1	0	0	0	0	0	0	0	0	0	0	0	0	0	0	0	0	0	0	0	0	0	0	0	0	0	0	0	0	0	0	0	0	0	0	0	0	0	0	0	0	0	0	0	0	0
hsa-miR-519			51	106	1	1	2	1	0	0	0	0	6	1	0	3	0	2	1	1	1	0	1	0	2	0	0	1	2	3	0	0	0	0	2	0	0	6	0	0	2	1	1	1	1	0	1	2	0
	hsa-miR-519a	AAAGTGCATCCTTTTAGAGTGT	11	19	0	0	1	1	0	0	0	0	0	1	0	1	0	1	0	0	0	0	0	0	0	0	0	1	0	1	0	0	0	0	1	0	0	1	0	0	0	0	0	0	0	0	0	0	0
	hsa-miR-519a*//519c-5p//519b-5p//523*//518e*//522	CTCTAGAGGGAAGCGCTTTCTG	37	64	1	1	1	0	0	0	0	0	6	0	0	1	0	1	1	1	0	0	1	0	1	0	0	0	0	2	0	0	0	0	0	0	0	4	0	0	2	1	1	1	1	0	1	1	0
	hsa-miR-519a-2 opposite (Novel)	CCTCTACAGGGAAGCGCTTTCT	1	1	0	0	0	0	0	0	0	0	0	0	0	0	0	0	0	0	0	0	0	0	0	0	0	0	0	0	0	0	0	0	0	0	0	1	0	0	0	0	0	0	0	0	0	0	0
	hsa-miR-519b-3p	AAAGTGCATCCTTTTAGAGGTT	0	2	0	0	0	0	0	0	0	0	0	0	0	0	0	0	0	0	0	0	0	0	0	0	0	0	0	0	0	0	0	0	0	0	0	0	0	0	0	0	0	0	0	0	0	1	0
	hsa-miR-519c-3p	AAAGTGCATCTTTTTAGAGGAT	0	3	0	0	0	0	0	0	0	0	0	0	0	1	0	0	0	0	0	0	0	0	0	0	0	0	0	0	0	0	0	0	0	0	0	0	0	0	0	0	0	0	0	0	0	0	0
	hsa-miR-519d opposite (Novel)	CCTCCAAAGGGAAGCGCTTTCTGT	1	11	0	0	0	0	0	0	0	0	0	0	0	0	0	0	0	0	0	0	0	0	0	0	0	0	0	0	0	0	0	0	0	0	0	0	0	0	0	0	0	0	0	0	0	0	0
	hsa-miR-519e*	TCTCCAAAAGGGAGCACTTTCT	1	6	0	0	0	0	0	0	0	0	0	0	0	0	0	0	0	0	1	0	0	0	1	0	0	0	2	0	0	0	0	0	1	0	0	0	0	0	0	0	0	0	0	0	0	0	0
hsa-miR-520			29	102	0	2	0	0	0	0	0	2	1	1	0	2	0	0	0	3	1	1	0	0	0	4	0	0	0	4	0	0	0	0	2	0	0	3	0	0	1	1	1	1	0	1	0	1	0
	hsa-miR-520a-5p	CTCCAGAGGGAAGTACTTTCT	0	2	0	0	0	0	0	0	0	0	0	0	0	0	0	0	0	0	0	0	0	0	0	0	0	0	0	0	0	0	0	0	0	0	0	0	0	0	0	0	0	0	0	0	0	0	0
	hsa-miR-520d-3p	AAGTGCTTCTCTTTGGTGGGT	0	1	0	0	0	0	0	0	0	0	0	0	0	0	0	0	0	0	0	0	0	0	0	0	0	0	0	0	0	0	0	0	0	0	0	1	0	0	0	0	0	0	0	0	0	0	0
	hsa-miR-520d-5p	CTACAAAGGGAAGCCCTTTCT	17	37	0	0	0	0	0	0	0	2	1	1	0	1	0	0	0	1	0	0	0	0	0	4	0	0	0	1	0	0	0	0	2	0	0	1	0	0	0	0	0	0	0	0	0	0	0
	hsa-miR-520e opposite (Novel)	CTCAAGATGGAAGCAGTTTCT	0	1	0	0	0	0	0	0	0	0	0	0	0	0	0	0	0	0	0	0	0	0	0	0	0	0	0	0	0	0	0	0	0	0	0	0	0	0	0	0	0	0	0	0	0	0	0
	hsa-miR-520f//520c-3p	CAAGTGCTTCCTTTTAGAGGGT	0	3	0	0	0	0	0	0	0	0	0	0	0	0	0	0	0	0	0	0	0	0	0	0	0	0	0	1	0	0	0	0	0	0	0	0	0	0	0	0	0	0	0	0	0	0	0
	hsa-miR-520g	CAAAGTGCTTCCCTTTAGAGTGT	7	41	0	2	0	0	0	0	0	0	0	0	0	1	0	0	0	2	0	0	0	0	0	0	0	0	0	0	0	0	0	0	0	0	0	1	0	0	1	1	0	1	0	0	0	1	0
	hsa-miR-520g//520h	ACAAAGTGCTTCCCTTTAGAGT	5	17	0	0	0	0	0	0	0	0	0	0	0	0	0	0	0	0	1	1	0	0	0	0	0	0	0	2	0	0	0	0	0	0	0	0	0	0	0	0	1	0	0	1	0	0	0
hsa-miR-521			2	20	0	0	0	0	0	0	0	0	0	1	0	0	0	0	0	0	0	0	0	0	0	0	0	0	0	0	1	0	0	0	0	0	0	1	0	0	1	0	0	0	0	0	0	0	0
	hsa-miR-521	AACGCACTTCCCTTTAGAGTGT	2	20	0	0	0	0	0	0	0	0	0	1	0	0	0	0	0	0	0	0	0	0	0	0	0	0	0	0	1	0	0	0	0	0	0	1	0	0	1	0	0	0	0	0	0	0	0
hsa-miR-522			10	23	0	0	0	1	0	0	0	0	0	0	0	2	0	0	0	0	0	0	0	0	0	0	0	0	0	2	0	0	0	0	0	0	0	0	0	0	0	0	0	0	0	0	0	0	0
	hsa-miR-522	AAAATGGTTCCCTTTAGAGTGT	1	3	0	0	0	0	0	0	0	0	0	0	0	2	0	0	0	0	0	0	0	0	0	0	0	0	0	0	0	0	0	0	0	0	0	0	0	0	0	0	0	0	0	0	0	0	0
	hsa-miR-522*//519c-5p//519b-5p//523*//518e*//519a*	CCTCTAGAGGGAAGCGCTTTCT	9	20	0	0	0	1	0	0	0	0	0	0	0	0	0	0	0	0	0	0	0	0	0	0	0	0	0	2	0	0	0	0	0	0	0	0	0	0	0	0	0	0	0	0	0	0	0
hsa-miR-523			1	25	0	0	0	0	0	0	0	0	0	0	0	0	0	0	0	0	0	0	1	0	0	0	0	0	0	0	0	0	0	0	0	0	0	1	0	0	0	0	0	0	0	0	0	0	0
	hsa-miR-523	AACGCGCTTCCCTATAGAGGGT	1	25	0	0	0	0	0	0	0	0	0	0	0	0	0	0	0	0	0	0	1	0	0	0	0	0	0	0	0	0	0	0	0	0	0	1	0	0	0	0	0	0	0	0	0	0	0
hsa-miR-524			24	56	0	1	1	0	1	0	0	0	0	1	0	1	0	0	1	0	1	0	0	0	0	2	2	2	0	2	0	0	0	0	1	0	0	4	0	0	2	0	0	0	0	0	3	1	0
	hsa-miR-524-3p	GAAGGCGCTTCCCTTTGGAGT	0	8	0	0	0	0	0	0	0	0	0	0	0	1	0	0	0	0	0	0	0	0	0	0	0	0	0	1	0	0	0	0	1	0	0	2	0	0	1	0	0	0	0	0	0	0	0
	hsa-miR-524-5p	CTACAAAGGGAAGCACTTTCTC	24	48	0	1	1	0	1	0	0	0	0	1	0	0	0	0	1	0	1	0	0	0	0	2	2	2	0	1	0	0	0	0	0	0	0	2	0	0	1	0	0	0	0	0	3	1	0
hsa-miR-525			50	93	3	1	2	0	0	0	0	1	0	1	0	2	0	0	1	4	0	0	0	0	1	0	1	0	0	3	0	0	0	0	0	2	0	3	0	0	0	1	0	0	0	0	0	2	0
	hsa-miR-525-3p	TAAGGCGCTTCCCTTTAGAGC	1	0	0	0	0	0	0	0	0	0	0	0	0	0	0	0	0	0	0	0	0	0	0	0	1	0	0	0	0	0	0	0	0	0	0	0	0	0	0	0	0	0	0	0	0	1	0
	hsa-miR-525-5p	CTCCAGAGGGATGCACTTTCAA	49	93	3	1	2	0	0	0	0	1	0	1	0	2	0	0	1	4	0	0	0	0	1	0	0	0	0	3	0	0	0	0	0	2	0	3	0	0	0	1	0	0	0	0	0	1	0
hsa-miR-526			10	52	0	2	1	1	0	0	0	0	1	1	0	0	0	0	0	0	0	0	0	0	0	0	1	1	0	0	0	0	0	0	0	0	0	0	0	1	1	0	0	0	0	0	0	0	1
	hsa-miR-526a//520c-5p//518d-5p	CTCTAGAGGGAAGCACTTTCTG	3	11	0	0	0	1	0	0	0	0	0	1	0	0	0	0	0	0	0	0	0	0	0	0	1	1	0	0	0	0	0	0	0	0	0	0	0	0	1	0	0	0	0	0	0	0	1
	hsa-miR-526b	CTCTTGAGGGAAGCACTTTCTGT	7	41	0	2	1	0	0	0	0	0	1	0	0	0	0	0	0	0	0	0	0	0	0	0	0	0	0	0	0	0	0	0	0	0	0	0	0	1	0	0	0	0	0	0	0	0	0
hsa-miR-527			58	71	0	2	0	0	0	0	0	0	0	0	0	0	0	0	0	1	0	0	1	0	0	0	1	0	0	2	0	0	0	0	0	0	0	0	0	0	1	1	0	0	0	0	1	0	0
	hsa-miR-527//518a-5p	CTGCAAAGGGAAGCCCTTTCTGT	58	71	0	2	0	0	0	0	0	0	0	0	0	0	0	0	0	1	0	0	1	0	0	0	1	0	0	2	0	0	0	0	0	0	0	0	0	0	1	1	0	0	0	0	1	0	0
hsa-miR-532			127	219	1	1	0	0	0	0	0	0	0	0	0	0	1	0	0	0	0	0	0	0	1	0	1	2	1	1	0	1	1	0	1	0	0	0	1	1	0	0	1	0	1	0	0	0	0
	hsa-miR-532-3p	CCTCCCACACCCAAGGCTTGCA	106	141	1	1	0	0	0	0	0	0	0	0	0	0	1	0	0	0	0	0	0	0	1	0	0	1	0	0	0	1	0	0	1	0	0	0	1	1	0	0	1	0	0	0	0	0	0
	hsa-miR-532-5p	CATGCCTTGAGTGTAGGACCGT	21	78	0	0	0	0	0	0	0	0	0	0	0	0	0	0	0	0	0	0	0	0	0	0	1	1	1	1	0	0	1	0	0	0	0	0	0	0	0	0	0	0	1	0	0	0	0
hsa-miR-542			23	68	0	0	0	0	0	0	0	0	2	0	0	0	0	0	0	0	0	0	0	0	0	0	0	0	0	0	0	0	0	0	0	0	0	1	0	0	0	0	0	0	0	0	0	0	0
	hsa-miR-542-3p	TGTGACAGATTGATAACTGAA	5	2	0	0	0	0	0	0	0	0	0	0	0	0	0	0	0	0	0	0	0	0	0	0	0	0	0	0	0	0	0	0	0	0	0	1	0	0	0	0	0	0	0	0	0	0	0
	hsa-miR-542-5p	CTCGGGGATCATCATGTCACGA	18	66	0	0	0	0	0	0	0	0	2	0	0	0	0	0	0	0	0	0	0	0	0	0	0	0	0	0	0	0	0	0	0	0	0	0	0	0	0	0	0	0	0	0	0	0	0
hsa-miR-548			0	1	0	0	0	0	0	0	0	0	0	0	0	0	0	0	0	0	0	0	0	0	0	0	0	0	0	0	0	0	0	0	0	0	0	0	0	0	0	0	0	0	0	0	0	0	0
	hsa-miR-548c-5p	AAAAGTAACTGCGGTTTTTGCC	0	1	0	0	0	0	0	0	0	0	0	0	0	0	0	0	0	0	0	0	0	0	0	0	0	0	0	0	0	0	0	0	0	0	0	0	0	0	0	0	0	0	0	0	0	0	0
hsa-miR-550			0	3	0	0	0	0	0	0	0	0	0	0	0	0	0	0	0	0	0	0	0	0	0	0	0	0	0	0	0	0	0	0	0	0	0	0	0	0	0	0	0	0	0	0	0	0	0
	hsa-miR-550*	TGTCTTACTCCCTCAGGCACAT	0	3	0	0	0	0	0	0	0	0	0	0	0	0	0	0	0	0	0	0	0	0	0	0	0	0	0	0	0	0	0	0	0	0	0	0	0	0	0	0	0	0	0	0	0	0	0
hsa-miR-551			6	26	0	0	0	0	0	0	0	0	0	0	0	0	0	0	1	0	1	0	0	0	0	1	0	0	0	0	0	0	1	0	0	0	0	0	0	1	0	0	0	0	0	0	0	0	0
	hsa-miR-551a	GCGACCCACTCTTGGTTTCCA	0	3	0	0	0	0	0	0	0	0	0	0	0	0	0	0	0	0	0	0	0	0	0	0	0	0	0	0	0	0	0	0	0	0	0	0	0	0	0	0	0	0	0	0	0	0	0
	hsa-miR-551b	GCGACCCATACTTGGTTTCAGT	6	23	0	0	0	0	0	0	0	0	0	0	0	0	0	0	1	0	1	0	0	0	0	1	0	0	0	0	0	0	1	0	0	0	0	0	0	1	0	0	0	0	0	0	0	0	0
hsa-miR-552			1	2	0	0	0	0	0	0	0	0	0	0	0	0	0	0	0	0	0	0	0	0	0	0	0	0	0	0	0	0	0	0	0	0	0	0	0	0	0	0	0	0	0	0	0	0	0
	hsa-miR-552 opposite (Novel)	TGTTTAACCTTTTGCCTGTTGG	1	2	0	0	0	0	0	0	0	0	0	0	0	0	0	0	0	0	0	0	0	0	0	0	0	0	0	0	0	0	0	0	0	0	0	0	0	0	0	0	0	0	0	0	0	0	0
hsa-miR-574			4826	5671	31	21	20	4	7	1	6	26	4	10	8	9	4	22	39	67	58	9	15	2	51	32	24	36	34	32	9	8	3	11	4	14	5	8	2	17	37	90	77	14	11	4	48	56	22
	hsa-miR-574-3p	CACGCTCATGCACACACCCACA	4775	5512	31	20	20	4	7	1	5	26	4	10	7	9	4	22	39	67	58	9	15	2	51	32	23	36	34	32	8	7	3	10	4	13	5	6	2	17	37	89	76	14	7	4	48	56	22
	hsa-miR-574-5p	TGAGTGTGTGTGTGTGAGTGTGT	51	159	0	1	0	0	0	0	1	0	0	0	1	0	0	0	0	0	0	0	0	0	0	0	1	0	0	0	1	1	0	1	0	1	0	2	0	0	0	1	1	0	4	0	0	0	0
hsa-miR-579			0	1	0	0	0	0	0	0	0	0	0	0	0	0	0	0	0	0	0	0	0	0	0	0	0	0	0	0	0	0	0	0	0	0	0	0	0	0	0	0	0	0	0	0	0	0	0
	hsa-miR-579 opposite (Novel)	TCGCGGTTTGTGCCAGATGA	0	1	0	0	0	0	0	0	0	0	0	0	0	0	0	0	0	0	0	0	0	0	0	0	0	0	0	0	0	0	0	0	0	0	0	0	0	0	0	0	0	0	0	0	0	0	0
hsa-miR-582			0	1	0	0	0	0	0	0	0	0	0	0	0	0	0	0	0	0	0	0	0	0	0	0	0	0	0	0	0	0	0	0	0	0	0	0	0	0	0	0	0	0	0	0	0	0	0
	hsa-miR-582-5p	TACAGTTGTTCAACCAGTTACT	0	1	0	0	0	0	0	0	0	0	0	0	0	0	0	0	0	0	0	0	0	0	0	0	0	0	0	0	0	0	0	0	0	0	0	0	0	0	0	0	0	0	0	0	0	0	0
hsa-miR-584			0	1	0	0	0	0	0	0	0	0	0	0	0	0	0	0	0	0	0	0	0	0	0	0	0	0	0	0	0	0	0	0	0	0	0	1	0	0	0	0	0	0	0	0	0	0	0
	hsa-miR-584	TTATGGTTTGCCTGGGACTGA	0	1	0	0	0	0	0	0	0	0	0	0	0	0	0	0	0	0	0	0	0	0	0	0	0	0	0	0	0	0	0	0	0	0	0	1	0	0	0	0	0	0	0	0	0	0	0
hsa-miR-588			0	1	0	0	0	0	0	0	0	0	0	0	0	0	0	0	0	0	0	0	0	0	0	0	0	0	0	0	0	0	0	0	0	0	0	0	0	0	0	0	0	0	0	0	0	0	0
	hsa-miR-588	TGGCCACAATGGGTTAGAACAC	0	1	0	0	0	0	0	0	0	0	0	0	0	0	0	0	0	0	0	0	0	0	0	0	0	0	0	0	0	0	0	0	0	0	0	0	0	0	0	0	0	0	0	0	0	0	0
hsa-miR-589			1	6	0	0	0	0	0	0	0	0	0	0	0	0	0	0	0	0	0	0	0	0	0	0	0	0	0	0	0	0	0	0	0	0	0	0	0	0	0	0	0	0	0	0	0	0	0
	hsa-miR-589	TGAGAACCACGTCTGCTCTGA	1	3	0	0	0	0	0	0	0	0	0	0	0	0	0	0	0	0	0	0	0	0	0	0	0	0	0	0	0	0	0	0	0	0	0	0	0	0	0	0	0	0	0	0	0	0	0
	hsa-miR-589*	TCAGAACAAATGCCGGTTCCCAGA	0	3	0	0	0	0	0	0	0	0	0	0	0	0	0	0	0	0	0	0	0	0	0	0	0	0	0	0	0	0	0	0	0	0	0	0	0	0	0	0	0	0	0	0	0	0	0
hsa-miR-590			0	1	0	0	0	0	0	0	0	0	0	0	0	0	0	0	0	0	0	0	0	0	0	0	0	0	0	1	0	0	0	0	0	0	0	0	0	0	0	0	0	0	0	0	0	0	0
	hsa-miR-590-5p	GAGCTTATTCATAAAAGTGCAG	0	1	0	0	0	0	0	0	0	0	0	0	0	0	0	0	0	0	0	0	0	0	0	0	0	0	0	1	0	0	0	0	0	0	0	0	0	0	0	0	0	0	0	0	0	0	0
hsa-miR-592			0	1	0	0	0	0	0	0	0	0	0	0	0	0	0	0	0	0	0	0	0	0	0	0	0	0	0	0	0	0	0	0	0	0	0	0	0	0	0	0	0	0	0	0	0	0	0
	hsa-miR-592	TTGTGTCAATATGCGATGATGT	0	1	0	0	0	0	0	0	0	0	0	0	0	0	0	0	0	0	0	0	0	0	0	0	0	0	0	0	0	0	0	0	0	0	0	0	0	0	0	0	0	0	0	0	0	0	0
hsa-miR-598			4	31	0	0	0	0	0	0	0	0	0	0	0	0	0	0	0	0	0	0	0	0	0	0	0	0	0	0	0	0	0	0	0	0	0	0	0	0	0	0	0	0	0	0	0	0	0
	hsa-miR-598	TACGTCATCGTTGTCATCGTCA	4	31	0	0	0	0	0	0	0	0	0	0	0	0	0	0	0	0	0	0	0	0	0	0	0	0	0	0	0	0	0	0	0	0	0	0	0	0	0	0	0	0	0	0	0	0	0
hsa-miR-615			7	5	0	0	0	0	0	0	0	0	0	0	0	0	0	0	0	0	0	1	0	0	0	0	0	0	0	0	0	0	0	0	0	0	0	0	0	1	0	0	0	0	0	0	0	0	0
	hsa-miR-615-3p	TCCGAGCCTGGGTCTCCCTCT	7	5	0	0	0	0	0	0	0	0	0	0	0	0	0	0	0	0	0	1	0	0	0	0	0	0	0	0	0	0	0	0	0	0	0	0	0	1	0	0	0	0	0	0	0	0	0
hsa-miR-624			3	1	0	0	0	0	0	0	0	0	0	0	0	0	0	0	0	0	0	0	0	0	0	0	0	0	0	0	0	0	0	0	0	0	0	0	0	0	0	0	0	0	0	0	0	0	0
	hsa-miR-624*	TAGTACCAGTACCTTGTGTTCA	3	1	0	0	0	0	0	0	0	0	0	0	0	0	0	0	0	0	0	0	0	0	0	0	0	0	0	0	0	0	0	0	0	0	0	0	0	0	0	0	0	0	0	0	0	0	0
hsa-miR-628			0	4	0	0	0	0	0	0	0	0	0	0	0	0	0	0	0	0	0	0	0	0	0	0	0	0	0	0	0	0	0	0	0	0	0	0	0	0	0	0	0	0	0	0	0	0	0
	hsa-miR-628-3p	TCTAGTAAGAGTGGCAGTCGAA	0	3	0	0	0	0	0	0	0	0	0	0	0	0	0	0	0	0	0	0	0	0	0	0	0	0	0	0	0	0	0	0	0	0	0	0	0	0	0	0	0	0	0	0	0	0	0
	hsa-miR-628-5p	ATGCTGACATATTTACTAGAGG	0	1	0	0	0	0	0	0	0	0	0	0	0	0	0	0	0	0	0	0	0	0	0	0	0	0	0	0	0	0	0	0	0	0	0	0	0	0	0	0	0	0	0	0	0	0	0
hsa-miR-629			1	0	0	0	0	0	0	0	0	0	0	0	0	0	0	0	0	0	0	0	0	0	0	0	0	0	0	0	0	0	0	0	0	0	0	0	0	0	0	0	0	0	0	0	0	0	0
	hsa-miR-629	TGGGTTTACGTTGGGAGAACT	1	0	0	0	0	0	0	0	0	0	0	0	0	0	0	0	0	0	0	0	0	0	0	0	0	0	0	0	0	0	0	0	0	0	0	0	0	0	0	0	0	0	0	0	0	0	0
hsa-miR-643			0	1	0	0	0	0	0	0	0	0	0	0	0	0	0	0	0	0	0	0	0	0	0	0	0	0	0	0	0	0	0	0	0	0	0	0	0	0	0	0	0	0	0	0	0	0	0
	hsa-miR-643	ACACTTGTATGCTAGCTCAGGT	0	1	0	0	0	0	0	0	0	0	0	0	0	0	0	0	0	0	0	0	0	0	0	0	0	0	0	0	0	0	0	0	0	0	0	0	0	0	0	0	0	0	0	0	0	0	0
hsa-miR-652			0	11	0	0	0	0	0	0	0	0	0	0	0	0	0	0	0	0	0	0	0	0	0	0	0	0	0	0	0	0	1	0	0	0	0	0	0	0	0	0	0	0	0	0	0	0	0
	hsa-miR-652	AATGGCGCCACTAGGGTTGTGT	0	11	0	0	0	0	0	0	0	0	0	0	0	0	0	0	0	0	0	0	0	0	0	0	0	0	0	0	0	0	1	0	0	0	0	0	0	0	0	0	0	0	0	0	0	0	0
hsa-miR-654			0	10	0	0	0	0	0	0	0	0	0	0	0	0	0	0	0	0	0	0	0	0	0	0	0	0	0	0	0	0	0	0	0	0	0	0	0	0	0	0	0	0	0	0	0	0	0
	hsa-miR-654-3p	TATGTCTGCTGACCATCACC	0	10	0	0	0	0	0	0	0	0	0	0	0	0	0	0	0	0	0	0	0	0	0	0	0	0	0	0	0	0	0	0	0	0	0	0	0	0	0	0	0	0	0	0	0	0	0
hsa-miR-660			97	244	0	0	0	0	0	0	0	0	1	0	0	1	1	0	0	0	0	0	1	0	1	1	0	0	4	0	1	0	1	0	0	2	0	0	0	2	0	0	0	0	0	0	0	0	0
	hsa-miR-660	TACCCATTGCATATCGGAGTTGT	94	240	0	0	0	0	0	0	0	0	1	0	0	1	1	0	0	0	0	0	1	0	1	1	0	0	4	0	1	0	1	0	0	2	0	0	0	2	0	0	0	0	0	0	0	0	0
	hsa-miR-660opposite (Novel)	ACCTCCTGTGTGCATGGATTACA	3	4	0	0	0	0	0	0	0	0	0	0	0	0	0	0	0	0	0	0	0	0	0	0	0	0	0	0	0	0	0	0	0	0	0	0	0	0	0	0	0	0	0	0	0	0	0
hsa-miR-665			0	3	0	0	0	0	0	0	0	0	0	0	0	0	0	0	0	0	0	0	0	0	0	0	0	0	0	0	0	0	0	0	0	0	0	0	0	0	0	0	0	0	0	0	0	0	0
	hsa-miR-665	ACCAGGAGGCTGAGGCCCCTCA	0	3	0	0	0	0	0	0	0	0	0	0	0	0	0	0	0	0	0	0	0	0	0	0	0	0	0	0	0	0	0	0	0	0	0	0	0	0	0	0	0	0	0	0	0	0	0
hsa-miR-675			10	14	0	0	0	0	0	0	0	0	0	0	0	1	0	1	0	0	0	0	1	0	0	0	1	0	0	0	0	0	0	0	0	0	0	0	0	0	0	0	0	0	0	0	0	0	0
	hsa-miR-675	TGGTGCGGAGAGGGCCCACAGTGT	5	13	0	0	0	0	0	0	0	0	0	0	0	1	0	0	0	0	0	0	0	0	0	0	1	0	0	0	0	0	0	0	0	0	0	0	0	0	0	0	0	0	0	0	0	0	0
	hsa-miR-675*	CTGTATGCCCTCACCGCTCAGC	5	1	0	0	0	0	0	0	0	0	0	0	0	0	0	1	0	0	0	0	1	0	0	0	0	0	0	0	0	0	0	0	0	0	0	0	0	0	0	0	0	0	0	0	0	0	0
hsa-miR-708			0	11	0	0	0	0	0	0	0	0	0	0	0	0	0	0	0	0	0	0	0	0	0	0	0	0	1	2	0	0	0	0	0	0	0	0	0	0	0	0	0	0	0	0	0	0	0
	hsa-miR-708	AAGGAGCTTACAATCTAGCTGGG	0	11	0	0	0	0	0	0	0	0	0	0	0	0	0	0	0	0	0	0	0	0	0	0	0	0	1	2	0	0	0	0	0	0	0	0	0	0	0	0	0	0	0	0	0	0	0
hsa-miR-744			56	150	0	0	1	0	0	0	0	0	1	0	0	0	0	0	0	0	0	0	0	0	0	0	0	1	0	0	0	0	0	0	0	0	0	0	0	1	0	0	0	0	0	0	0	1	0
	hsa-miR-744	TGCGGGGCTAGGGCTAACAGCAA	56	150	0	0	1	0	0	0	0	0	1	0	0	0	0	0	0	0	0	0	0	0	0	0	0	1	0	0	0	0	0	0	0	0	0	0	0	1	0	0	0	0	0	0	0	1	0
hsa-miR-758			0	5	0	0	0	0	0	0	0	0	0	0	0	0	0	0	0	0	0	0	0	0	0	0	0	0	0	0	0	0	0	0	0	0	0	0	0	0	0	0	0	0	0	0	0	0	0
	hsa-miR-758	TTTGTGACCTGGTCCACTAAC	0	5	0	0	0	0	0	0	0	0	0	0	0	0	0	0	0	0	0	0	0	0	0	0	0	0	0	0	0	0	0	0	0	0	0	0	0	0	0	0	0	0	0	0	0	0	0
hsa-miR-760			0	1	0	0	0	0	0	0	0	0	0	0	0	0	0	0	0	0	0	0	0	0	0	0	0	0	0	0	0	0	0	0	0	0	0	0	0	0	0	0	0	0	0	0	0	0	0
	hsa-miR-760	CGGCTCTGGGTCTGTGGGGAGT	0	1	0	0	0	0	0	0	0	0	0	0	0	0	0	0	0	0	0	0	0	0	0	0	0	0	0	0	0	0	0	0	0	0	0	0	0	0	0	0	0	0	0	0	0	0	0
hsa-miR-765			0	1	0	0	0	0	0	0	0	0	0	0	0	0	0	0	0	0	0	0	0	0	0	0	0	0	0	0	0	0	0	0	0	0	0	0	0	0	0	0	0	0	0	0	0	0	0
	hsa-miR-765	CTGGAGGAGAAGGAAGGTGAT	0	1	0	0	0	0	0	0	0	0	0	0	0	0	0	0	0	0	0	0	0	0	0	0	0	0	0	0	0	0	0	0	0	0	0	0	0	0	0	0	0	0	0	0	0	0	0
hsa-miR-766			0	4	0	0	0	0	0	0	0	0	0	0	0	0	0	0	0	0	0	0	0	0	0	0	0	0	0	0	0	0	0	0	0	0	0	0	0	0	0	0	0	0	0	0	0	0	0
	hsa-miR-766	ACTCCAGCCCCACAGCCTCAGC	0	4	0	0	0	0	0	0	0	0	0	0	0	0	0	0	0	0	0	0	0	0	0	0	0	0	0	0	0	0	0	0	0	0	0	0	0	0	0	0	0	0	0	0	0	0	0
hsa-miR-767			0	3	0	0	0	0	0	0	0	0	0	0	0	0	0	0	0	0	0	0	0	0	0	0	0	0	0	0	0	0	0	0	0	0	0	0	0	0	0	0	0	0	0	0	0	0	0
	hsa-miR-767-5p	TGCACCATGGTTGTCTGAGCATGC	0	3	0	0	0	0	0	0	0	0	0	0	0	0	0	0	0	0	0	0	0	0	0	0	0	0	0	0	0	0	0	0	0	0	0	0	0	0	0	0	0	0	0	0	0	0	0
hsa-miR-769			0	2	0	0	0	0	0	0	0	0	0	0	0	0	0	0	1	0	0	0	0	0	0	0	0	0	0	0	0	0	0	0	0	0	0	0	1	0	0	0	0	0	0	0	0	0	0
	hsa-miR-769-3p	TGGGATCTCCGGGGTCTTGGT	0	1	0	0	0	0	0	0	0	0	0	0	0	0	0	0	1	0	0	0	0	0	0	0	0	0	0	0	0	0	0	0	0	0	0	0	0	0	0	0	0	0	0	0	0	0	0
	hsa-miR-769-5p	TGAGACCTCTGGGTTCTGAGC	0	1	0	0	0	0	0	0	0	0	0	0	0	0	0	0	0	0	0	0	0	0	0	0	0	0	0	0	0	0	0	0	0	0	0	0	1	0	0	0	0	0	0	0	0	0	0
hsa-miR-877			0	1	0	0	0	0	0	0	0	0	0	0	0	0	0	0	0	0	0	0	0	0	0	0	0	0	0	0	0	0	0	0	0	0	0	0	0	0	0	0	0	0	0	0	0	0	0
	hsa-miR-877	TAGAGGAGATGGCGCAGGGGAC	0	1	0	0	0	0	0	0	0	0	0	0	0	0	0	0	0	0	0	0	0	0	0	0	0	0	0	0	0	0	0	0	0	0	0	0	0	0	0	0	0	0	0	0	0	0	0
hsa-miR-885-5p			258	74	0	0	0	0	0	0	0	0	0	0	0	0	0	0	0	0	0	0	0	0	0	0	0	0	0	0	0	0	0	0	0	0	0	0	0	0	0	0	0	0	0	0	0	0	0
	hsa-miR-885-5p	TCCATTACACTACCCTGCCTCT	258	74	0	0	0	0	0	0	0	0	0	0	0	0	0	0	0	0	0	0	0	0	0	0	0	0	0	0	0	0	0	0	0	0	0	0	0	0	0	0	0	0	0	0	0	0	0
hsa-miR-886-3p			10	39	0	0	0	0	0	0	0	0	0	0	0	0	0	0	0	0	0	0	0	0	0	0	0	0	0	0	0	0	0	0	0	0	0	0	0	0	0	0	0	0	0	0	0	0	0
	hsa-miR-886-3p	CGCGGGTGCTTACTGACCCTTT	10	39	0	0	0	0	0	0	0	0	0	0	0	0	0	0	0	0	0	0	0	0	0	0	0	0	0	0	0	0	0	0	0	0	0	0	0	0	0	0	0	0	0	0	0	0	0
hsa-miR-886-5p			0	4	0	0	0	0	0	0	0	0	0	0	0	0	0	0	0	0	0	0	0	0	0	0	0	0	0	0	0	0	0	0	0	0	0	0	0	0	0	0	0	0	0	0	0	0	0
	hsa-miR-886-5p	CGGGTCGGAGTTAGCTCAAGCGGT	0	4	0	0	0	0	0	0	0	0	0	0	0	0	0	0	0	0	0	0	0	0	0	0	0	0	0	0	0	0	0	0	0	0	0	0	0	0	0	0	0	0	0	0	0	0	0
hsa-miR-887			0	2	0	0	0	0	0	0	0	0	0	0	0	0	0	0	0	0	0	0	0	0	0	0	0	0	0	0	0	0	0	0	0	0	0	0	0	0	0	0	0	0	0	0	0	0	0
	hsa-miR-887	GTGAACGGGCGCCATCCCGAGGCT	0	2	0	0	0	0	0	0	0	0	0	0	0	0	0	0	0	0	0	0	0	0	0	0	0	0	0	0	0	0	0	0	0	0	0	0	0	0	0	0	0	0	0	0	0	0	0
hsa-miR-889			0	1	0	0	0	0	0	0	0	0	0	0	0	0	0	0	0	0	0	0	0	0	0	0	0	0	0	0	0	0	0	0	0	0	0	0	0	0	0	0	0	0	0	0	0	0	0
	hsa-miR-889	TTAATATCGGACAACCATTGT	0	1	0	0	0	0	0	0	0	0	0	0	0	0	0	0	0	0	0	0	0	0	0	0	0	0	0	0	0	0	0	0	0	0	0	0	0	0	0	0	0	0	0	0	0	0	0
hsa-miR-891a			0	1	0	0	0	0	0	0	0	0	0	0	0	0	0	0	0	0	0	0	0	0	0	0	0	0	0	0	0	0	0	0	0	0	0	0	0	0	0	0	0	0	0	0	0	0	0
	hsa-miR-891a	TGCAACGAACCTGAGCCACTGA	0	1	0	0	0	0	0	0	0	0	0	0	0	0	0	0	0	0	0	0	0	0	0	0	0	0	0	0	0	0	0	0	0	0	0	0	0	0	0	0	0	0	0	0	0	0	0
hsa-miR-937			0	1	0	0	0	0	0	0	0	0	0	0	0	0	0	0	0	0	0	0	0	0	0	0	0	0	0	0	0	0	0	0	0	0	0	0	0	0	0	0	0	0	0	0	0	0	0
	hsa-miR-937	TCCGCGCTCTGACTCTCTGCCC	0	1	0	0	0	0	0	0	0	0	0	0	0	0	0	0	0	0	0	0	0	0	0	0	0	0	0	0	0	0	0	0	0	0	0	0	0	0	0	0	0	0	0	0	0	0	0
hsa-miR-941			364	262	0	0	0	0	0	0	0	0	0	0	0	0	0	0	0	0	0	0	0	0	0	0	1	1	1	2	0	0	0	0	0	0	0	0	0	1	0	2	13	0	0	0	0	0	0
	hsa-miR-941	CACCCGGCTGTGTGCACATGTGT	364	262	0	0	0	0	0	0	0	0	0	0	0	0	0	0	0	0	0	0	0	0	0	0	1	1	1	2	0	0	0	0	0	0	0	0	0	1	0	2	13	0	0	0	0	0	0
hsa-miR-1179			0	0	0	0	0	0	0	0	0	0	0	0	0	0	0	0	0	0	0	0	0	1	0	0	0	0	0	0	0	0	0	0	0	0	0	0	0	0	0	0	0	0	0	0	0	0	0
	hsa-miR-1179	AAGCATTCTTTCATTGGTTGGT	0	0	0	0	0	0	0	0	0	0	0	0	0	0	0	0	0	0	0	0	0	1	0	0	0	0	0	0	0	0	0	0	0	0	0	0	0	0	0	0	0	0	0	0	0	0	0
hsa-mir-1180			0	3	0	0	0	0	0	0	0	0	0	0	0	0	0	0	0	0	0	0	0	0	0	0	0	0	0	0	0	0	0	0	0	0	0	0	0	0	0	0	0	0	0	0	0	0	0
	hsa-mir-1180	TTTCCGGCTCGCGTGGGTGTGT	0	3	0	0	0	0	0	0	0	0	0	0	0	0	0	0	0	0	0	0	0	0	0	0	0	0	0	0	0	0	0	0	0	0	0	0	0	0	0	0	0	0	0	0	0	0	0
hsa-mir-1258			0	2	0	0	0	0	0	0	0	0	0	0	0	0	0	0	0	0	0	0	0	0	0	0	0	0	0	0	0	0	0	0	0	0	0	0	0	0	0	0	0	0	0	0	0	0	0
	hsa-mir-1258 opposite (Novel)	CCACGACCTAATCCTAACTCC	0	2	0	0	0	0	0	0	0	0	0	0	0	0	0	0	0	0	0	0	0	0	0	0	0	0	0	0	0	0	0	0	0	0	0	0	0	0	0	0	0	0	0	0	0	0	0
hsa-miR-1283			5	8	0	0	0	0	0	0	0	0	0	0	0	0	0	0	0	0	0	0	0	0	0	0	0	0	0	0	0	0	0	0	0	0	0	1	0	0	0	1	0	0	0	0	0	0	0
	hsa-miR-1283	TCTACAAAGGAAAGCGCTTTCTGT	5	8	0	0	0	0	0	0	0	0	0	0	0	0	0	0	0	0	0	0	0	0	0	0	0	0	0	0	0	0	0	0	0	0	0	1	0	0	0	1	0	0	0	0	0	0	0
hsa-miR-1275			12	0	0	0	1	0	0	0	0	0	0	0	0	0	0	0	0	0	0	0	0	0	0	0	0	0	0	0	0	0	0	0	0	0	1	0	0	0	0	0	0	0	0	0	0	0	0
	hsa-miR-1275	GTGGGGGAGAGGCTGTCA	12	0	0	0	1	0	0	0	0	0	0	0	0	0	0	0	0	0	0	0	0	0	0	0	0	0	0	0	0	0	0	0	0	0	1	0	0	0	0	0	0	0	0	0	0	0	0
hsa-miR-1295			1	0	0	0	0	0	0	0	0	0	0	0	0	1	0	0	0	0	0	0	0	0	0	0	0	0	0	0	0	0	0	0	0	0	0	0	0	0	0	0	0	0	0	0	0	0	0
	hsa-miR-1295 AS-	CACCCAGATCTGCGGCCTAATCA	1	0	0	0	0	0	0	0	0	0	0	0	0	0	0	0	0	0	0	0	0	0	0	0	0	0	0	0	0	0	0	0	0	0	0	0	0	0	0	0	0	0	0	0	0	0	0
	hsa-miR-1295 AS-2	ATAGGCCACGGATCTGGGCAA	0	0	0	0	0	0	0	0	0	0	0	0	0	1	0	0	0	0	0	0	0	0	0	0	0	0	0	0	0	0	0	0	0	0	0	0	0	0	0	0	0	0	0	0	0	0	0
hsa-mir-1296			0	1	0	0	0	0	0	0	0	0	0	0	0	0	0	0	0	0	0	0	0	0	0	0	0	0	0	0	0	0	0	0	0	0	0	0	0	0	0	0	0	0	0	0	0	0	0
	hsa-mir-1296	TTAGGGCCCTGGCTCCATCTCC	0	1	0	0	0	0	0	0	0	0	0	0	0	0	0	0	0	0	0	0	0	0	0	0	0	0	0	0	0	0	0	0	0	0	0	0	0	0	0	0	0	0	0	0	0	0	0
hsa-mir-1323			20	90	0	1	1	1	0	0	0	0	4	1	0	3	0	0	0	0	0	0	0	0	0	4	2	1	2	9	0	0	0	0	4	0	0	0	0	2	0	2	4	0	1	0	2	0	0
	hsa-mir-1323	TCAAAACTGAGGGGCATTTTCT	20	90	0	1	1	1	0	0	0	0	4	1	0	3	0	0	0	0	0	0	0	0	0	4	2	1	2	9	0	0	0	0	4	0	0	0	0	2	0	2	4	0	1	0	2	0	0
hsa-miR-1468			6	4	0	0	0	0	0	0	0	0	0	0	0	0	0	0	0	0	0	0	0	0	0	0	0	0	0	0	0	0	0	0	0	0	0	0	0	0	0	0	0	0	0	0	0	0	0
	hsa-miR-1468	CTCCGTTTGCCTGTTTCGCTGAT	6	4	0	0	0	0	0	0	0	0	0	0	0	0	0	0	0	0	0	0	0	0	0	0	0	0	0	0	0	0	0	0	0	0	0	0	0	0	0	0	0	0	0	0	0	0	0
hsa-mir-1537			0	1	0	0	0	0	0	0	0	0	0	0	0	0	0	0	0	0	0	0	0	0	0	0	0	0	0	0	0	0	0	0	0	0	0	0	0	0	0	0	0	0	0	0	0	0	0
	hsa-mir-1537	AAAACCGTCTAGTTACAGTTGT	0	1	0	0	0	0	0	0	0	0	0	0	0	0	0	0	0	0	0	0	0	0	0	0	0	0	0	0	0	0	0	0	0	0	0	0	0	0	0	0	0	0	0	0	0	0	0
hsa-mir-1908			3	23	0	0	0	0	0	0	0	0	0	0	0	0	0	0	0	0	0	0	0	0	0	0	0	0	0	0	0	0	0	0	0	0	0	0	0	0	0	0	0	0	0	0	0	0	0
	hsa-mir-1908	CGGCGGGGACGGCGATTGGTC	3	23	0	0	0	0	0	0	0	0	0	0	0	0	0	0	0	0	0	0	0	0	0	0	0	0	0	0	0	0	0	0	0	0	0	0	0	0	0	0	0	0	0	0	0	0	0
hsa-mir-1976			0	1	0	0	0	0	0	0	0	0	0	0	0	0	0	0	0	0	0	0	0	0	0	0	0	0	0	0	0	0	0	0	0	0	0	0	0	0	0	0	0	0	0	0	0	0	0
	hsa-mir-1976	CCTCCTGCCCTCCTTGCTG	0	1	0	0	0	0	0	0	0	0	0	0	0	0	0	0	0	0	0	0	0	0	0	0	0	0	0	0	0	0	0	0	0	0	0	0	0	0	0	0	0	0	0	0	0	0	0
hsa-miR-1979			0	1	0	0	0	0	0	0	0	0	0	0	0	0	0	0	0	0	0	0	0	0	0	0	0	0	0	0	0	0	0	0	0	0	0	0	0	0	0	0	0	0	0	0	0	0	0
	hsa-miR-1979	CACTGCTTCACTTGAATAGCCTT	0	1	0	0	0	0	0	0	0	0	0	0	0	0	0	0	0	0	0	0	0	0	0	0	0	0	0	0	0	0	0	0	0	0	0	0	0	0	0	0	0	0	0	0	0	0	0
Total			208725	257236	1222	988	622	967	971	1180	638	1295	933	522	500	588	930	425	980	1185	1060	706	661	1163	1065	993	661	990	904	1053	940	1081	889	965	999	581	516	555	953	624	1154	1046	1113	669	853	907	1157	1148	982
[truncated: 9 more columns]
